# Supplementary material for: Clinical outcomes of biodegradable polymer biolimus-eluting BioMatrix stents versus durable polymer everolimus-eluting Xience stents
Source: PLoS One. 2017 Aug 10;12(8):e0183079. doi: 10.1371/journal.pone.0183079 (PMC5552220; doi:10.1371/journal.pone.0183079)
Supplement: S1 Dataset — (CSV) [file pone.0183079.s001.csv]

No	ps	matchid	StentGroup	Sex	Age	Dx	ACS	DM	HTN	Dyslipidemia	CurrentSmoking	HxCVA	HxCRF	HxMI	HxPCI	HxCABG	LVEF	Extent_VD	Treated_Lesion_No	Total_Stent_No	PCI_LM	PCI_LAD	PCI_LCX	PCI_RCA	LesionType_B2C	TORTUOSITY	CALCIFICATION	BIFURCATION	ECCENTRIC	THROMBOTIC	ULCERATION	ST_DIA_Max	ST_LEN_Total
1	0.272407556	134	Biomatrix	M	67	1	1	No	Yes	Yes	Yes	Yes	No	No	No	No	60	2	2	2	0	1	1	0	1	0	1	0	0	0	0	3	46
2	0.502909089	127	Biomatrix	M	70	0	0	Yes	No	No	No	No	No	No	Yes	No		1	2	2	0	0	0	1	1	0	0	0	0	0	0	3.5	51
3	0.478292257	273	Biomatrix	M	76	1	1	No	No	No	Yes	No	No	No	No	No	70	2	2	1	0	1	0	0	1	0	1	1	0	0	0	3.5	23
4	0.742436337	10	Biomatrix	M	55	0	0	Yes	Yes	No	No	No	No	No	Yes	Yes	63	3	2	2	0	0	1	1	1	0	1	0	0	0	0	3.5	52
7	0.276225771	47	Biomatrix	F	70	1	1	No	No	No	Yes	No	No	No	No	No	68	1	1	1	0	0	0	1	0	0	0	0	1	0	0	3	14
8	0.520890264	482	Biomatrix	F	84	0	0	No	Yes	No	No	No	No	No	No	No		2	2	1	0	1	0	0	0	0	0	0	0	0	0	3.5	28
10	0.703149404	581	Biomatrix	M	64	1	1	Yes	No	Yes	No	No	No	No	No	No		3	1	1	1	0	0	0	1	0	0	1	0	0	0	3.5	18
11	0.491590183	327	Biomatrix	M	78	1	1	Yes	Yes	No	No	No	No	Yes	No	No	64	1	1	1	0	0	1	0	0	0	0	0	0	0	0	2.5	24
12	0.44803996	351	Biomatrix	M	54	1	1	Yes	No	No	Yes	No	No	No	No	No	56	2	2	2	0	0	1	1	1	0	0	0	0	0	0	3.5	46
14	0.283469939	663	Biomatrix	F	57	0	0	No	Yes	No	No	No	No	No	No	No		1	1	1	0	1	0	0	0	0	0	0	0	0	0	3	18
15	0.306822848	335	Biomatrix	M	65	0	0	Yes	No	Yes	No	No	No	Yes	No	No	40	1	2	2	0	1	0	0	1	0	0	0	0	0	0	3.5	32
16	0.525431621	303	Biomatrix	M	74	0	0	No	Yes	No	No	Yes	No	No	Yes	No		2	3	1	0	1	0	0	1	0	0	0	0	0	0	2.5	28
17	0.351205989	536	Biomatrix	F	61	0	0	No	Yes	No	No	No	No	No	No	No		3	3	4	0	1	1	1	1	0	0	0	0	0	0	3.5	87
18	0.59159673	681	Biomatrix	F	55	0	0	No	No	No	No	No	No	No	No	No		2	1	1	0	1	0	0	1	0	1	1	1	0	0	3	28
19	0.337818438	169	Biomatrix	M	54	0	0	No	No	No	No	No	No	No	No	No		1	1	1	0	1	0	0	1	0	0	1	0	0	0	4	18
20	0.429176161	492	Biomatrix	M	50	0	0	No	Yes	No	No	No	No	No	No	No		1	1	2	0	1	0	0	1	0	0	0	0	0	0	3.5	51
24	0.324632102	221	Biomatrix	M	72	0	0	No	No	Yes	No	No	No	No	Yes	No	67	1	1	1	0	0	1	0	0	0	0	0	0	0	0	3	18
27	0.271057248	616	Biomatrix	M	62	0	0	No	No	No	No	No	No	No	No	No	64	1	1	2	0	1	0	0	1	0	0	0	0	0	0	4	42
28	0.455917472	101	Biomatrix	M	69	0	0	No	No	No	No	No	No	No	No	No	42	2	2	1	0	0	0	1	1	0	0	0	0	0	0	3	24
30	0.318341157	280	Biomatrix	M	50	1	1	No	Yes	No	Yes	No	No	No	No	No		1	1	1	0	0	1	0	1	0	0	0	0	0	0	2.5	24
31	0.475289038	641	Biomatrix	M	53	0	0	No	No	Yes	No	No	No	No	No	No		1	1	1	0	1	0	0	1	0	0	0	0	0	0	3.5	23
32	0.705755089	530	Biomatrix	F	63	1	1	No	Yes	No	No	No	No	No	No	No		3	4	2	0	1	0	0	1	0	0	0	1	0	0	3	46
33	0.575900148	345	Biomatrix	M	58	0	0	Yes	No	Yes	Yes	No	No	No	No	No	66	2	1	1	0	0	0	1	1	0	0	0	1	0	0	2.75	24
34	0.52954784	577	Biomatrix	M	59	0	0	No	Yes	Yes	No	No	No	No	No	No		3	1	1	0	0	1	0	1	0	0	0	0	0	0	3.5	30
36	0.48728404	61	Biomatrix	M	66	0	0	No	No	Yes	Yes	No	No	No	No	No		2	1	1	0	0	1	0	0	0	0	0	0	0	0	2.5	28
37	0.311501428	378	Biomatrix	M	67	0	0	No	Yes	No	No	No	No	No	No	No	60	1	1	2	0	0	1	0	1	0	1	1	0	0	0	2.75	52
38	0.42975691	380	Biomatrix	M	82	0	0	No	Yes	No	No	No	No	Yes	Yes	No	56	1	1	1	0	0	1	0	1	0	0	0	0	0	0	2.5	24
39	0.434354326	229	Biomatrix	F	74	1	1	No	Yes	No	No	No	No	No	Yes	No	58	1	1	1	0	0	0	1	1	0	0	1	0	0	0	2.75	18
41	0.425043558	135	Biomatrix	M	82	0	0	Yes	No	No	No	No	No	No	Yes	No		1	1	1	0	1	0	0	0	0	0	0	1	0	0	3.5	23
42	0.186502481	597	Biomatrix	M	69	0	0	No	No	Yes	Yes	Yes	No	No	No	No		1	1	1	0	0	0	1	1	0	0	0	0	0	0	3.5	18
44	0.329444842	589	Biomatrix	M	66	0	0	No	No	No	No	No	No	No	No	No		2	1	1	0	0	0	1	0	0	0	0	0	0	0	3.5	18
46	0.524076653	596	Biomatrix	M	72	0	0	Yes	No	No	No	No	No	No	No	No	66	2	1	1	0	0	1	0	0	0	0	0	1	0	0	2.5	28
47	0.374116752	356	Biomatrix	M	70	0	0	No	Yes	No	No	No	No	No	Yes	No		1	2	2	0	1	0	0	1	0	0	0	0	0	0	4	46
48	0.558317981	657	Biomatrix	F	76	0	0	Yes	Yes	No	No	No	No	No	No	No	74	2	2	1	0	1	0	0	1	0	0	0	0	0	0	2.75	24
49	0.420136196	288	Biomatrix	M	81	0	0	Yes	Yes	Yes	No	No	No	No	No	No		2	2	2	0	1	0	1	1	0	0	0	1	0	0	2.75	36
50	0.374681101	191	Biomatrix	M	71	2	1	No	Yes	No	Yes	No	No	No	No	No	47	1	1	1	0	1	0	0	1	0	0	1	0	0	0	3	24
51	0.364185522	296	Biomatrix	F	73	0	0	Yes	Yes	No	No	No	No	No	No	No	66	3	2	4	0	1	1	0	1	0	1	0	0	0	0	2.75	88
53	0.423346148	274	Biomatrix	M	73	0	0	No	Yes	Yes	No	No	No	No	No	No		2	2	1	0	0	0	1	0	0	0	0	0	0	0	3	18
54	0.810437039	55	Biomatrix	F	75	1	1	No	Yes	Yes	No	No	No	No	No	Yes	71	3	1	1	0	0	0	1	0	0	0	0	0	0	0	3	28
56	0.136229631	483	Biomatrix	M	65	1	1	Yes	Yes	No	Yes	No	No	No	No	No	70	3	2	2	1	1	0	0	1	0	1	0	0	0	0	4	25
57	0.357828812	66	Biomatrix	F	73	0	0	No	Yes	Yes	No	Yes	No	No	No	No	70	2	3	3	0	1	1	1	0	0	0	0	0	0	0	3.5	69
58	0.695886802	244	Biomatrix	F	71	0	0	Yes	Yes	No	No	No	No	No	No	No		3	2	2	0	1	0	0	0	0	0	0	0	0	0	3	56
60	0.51280154	609	Biomatrix	M	52	0	0	No	Yes	Yes	No	No	No	No	No	No	69	1	1	1	0	1	0	0	1	0	0	0	0	0	0	3	24
61	0.612286155	633	Biomatrix	F	81	1	1	No	Yes	No	No	No	No	No	No	No	43	3	1	1	0	1	0	0	1	0	1	1	0	1	0	2.75	24
63	0.253970769	326	Biomatrix	M	62	0	0	Yes	Yes	No	No	Yes	No	No	Yes	No		1	1	1	0	0	1	0	1	0	0	0	0	0	0	3	28
65	0.650134154	213	Biomatrix	F	84	0	0	No	No	Yes	No	No	No	No	No	No		2	2	1	0	0	1	0	1	0	0	1	0	0	0	2.75	28
66	0.442971576	568	Biomatrix	M	47	0	0	Yes	Yes	Yes	No	No	No	No	No	No	60	1	1	1	0	0	0	1	0	0	0	0	0	0	0	4	28
68	0.340079712	460	Biomatrix	M	33	2	1	Yes	Yes	No	Yes	No	No	No	Yes	No	39	2	1	1	0	1	0	0	0	0	0	0	1	0	0	4	23
69	0.262949636	269	Biomatrix	F	73	0	0	Yes	Yes	Yes	No	No	No	No	No	No		1	1	1	0	0	1	0	0	0	0	1	0	0	0	2.5	14
70	0.517226225	297	Biomatrix	M	47	1	1	No	No	No	Yes	No	No	No	No	No		2	2	2	0	1	1	0	0	0	0	0	0	0	0	2.75	52
71	0.684271507	235	Biomatrix	M	51	0	0	No	Yes	Yes	Yes	No	No	Yes	Yes	No		1	1	1	0	1	0	0	1	0	0	0	0	0	0	2.5	28
72	0.400932456	472	Biomatrix	F	71	1	1	Yes	Yes	Yes	No	No	No	No	No	No	61	1	1	1	0	0	0	1	0	0	0	0	0	0	0	3	18
73	0.739031992	196	Biomatrix	M	69	0	0	Yes	Yes	No	No	No	No	Yes	Yes	No	56	3	1	1	0	1	0	0	0	0	0	0	0	0	0	3	28
74	0.401885267	16	Biomatrix	M	77	1	1	Yes	Yes	No	No	No	No	No	No	No	60	2	1	1	0	0	1	0	0	0	0	0	0	0	0	2.75	24
75	0.462560988	341	Biomatrix	M	57	0	0	Yes	Yes	Yes	No	No	No	No	No	No		2	1	1	0	0	0	1	0	0	0	0	0	0	0	3.5	23
76	0.45949059	316	Biomatrix	F	73	0	0	Yes	Yes	Yes	No	No	No	No	Yes	No		3	1	1	0	0	0	1	0	0	0	0	0	0	0	3.5	18
79	0.424818612	400	Biomatrix	F	71	0	0	Yes	Yes	No	No	Yes	No	No	No	No	61	2	1	1	0	1	0	0	1	0	0	0	0	0	0	2.5	28
80	0.590103972	445	Biomatrix	M	69	1	1	No	No	Yes	No	No	No	No	No	No	66	3	4	3	0	1	0	1	1	0	1	0	0	0	0	3.5	64
81	0.399541394	122	Biomatrix	M	65	0	0	No	Yes	No	No	No	No	No	Yes	No		3	2	1	0	1	0	0	0	0	0	0	0	0	0	3.5	14
82	0.547395151	175	Biomatrix	M	69	0	0	No	Yes	No	No	No	No	Yes	Yes	No		2	1	1	0	0	1	0	1	0	0	0	0	0	0	2.5	28
84	0.658332806	405	Biomatrix	M	61	0	0	No	Yes	Yes	Yes	No	No	Yes	Yes	No	46	2	3	2	0	0	0	1	1	0	0	0	0	0	0	2.5	46
85	0.485040493	343	Biomatrix	F	57	0	0	Yes	Yes	No	No	No	No	No	No	Yes		2	1	1	0	0	1	0	0	0	0	0	0	0	0	2.5	24
86	0.320259018	588	Biomatrix	M	61	0	0	Yes	No	No	No	No	No	No	No	No	15	1	1	1	0	1	0	0	1	0	1	0	0	0	0	2.75	28
87	0.40273833	665	Biomatrix	M	75	0	0	No	No	No	No	No	No	No	No	No	80	2	1	1	0	0	0	1	0	0	0	0	0	0	0	3	18
88	0.408892844	204	Biomatrix	M	67	1	1	Yes	Yes	No	No	No	No	No	No	No		2	2	1	0	1	0	0	0	0	0	0	0	0	0	2.5	14
90	0.73053038	548	Biomatrix	M	68	0	0	Yes	Yes	No	No	No	No	Yes	Yes	No	57	3	1	1	0	1	0	0	1	0	0	0	1	0	0	2.75	24
91	0.545844023	559	Biomatrix	M	80	1	1	No	Yes	No	No	No	No	No	No	No	42	3	2	2	0	1	0	1	1	0	0	0	0	0	0	3	46
92	0.587144952	161	Biomatrix	M	55	0	0	No	Yes	Yes	Yes	No	No	No	No	No	71	1	1	1	0	0	0	1	1	0	0	0	0	1	0	3	28
93	0.487259386	328	Biomatrix	F	73	1	1	No	Yes	No	No	No	No	No	No	No	56	1	1	1	0	1	0	0	1	0	0	0	0	0	0	2.5	24
94	0.759230443	415	Biomatrix	M	65	0	0	Yes	No	No	No	No	No	No	No	No		2	3	4	0	1	0	1	1	0	0	1	0	0	0	3	102
95	0.47747967	344	Biomatrix	M	76	1	1	No	No	No	No	No	No	No	Yes	No		3	1	1	0	1	0	0	1	0	0	0	0	0	0	4	18
96	0.407561305	647	Biomatrix	F	67	0	0	No	Yes	No	No	No	No	No	No	No	59	3	1	1	0	0	0	1	1	0	0	0	0	0	0	2.5	18
98	0.587851926	517	Biomatrix	M	59	0	0	No	Yes	Yes	No	No	No	No	No	No	70	1	1	1	0	1	0	0	1	0	0	0	0	0	0	3	28
99	0.554285772	524	Biomatrix	F	76	0	0	No	Yes	Yes	No	No	No	No	No	No	72	3	2	2	0	1	0	1	1	0	0	1	0	0	0	3.5	46
100	0.597834246	240	Biomatrix	F	76	1	1	Yes	Yes	No	No	No	No	No	Yes	No	63	1	1	1	0	0	0	1	0	0	0	0	0	0	0	2.5	28
101	0.257849352	329	Biomatrix	M	72	0	0	Yes	Yes	No	No	No	No	No	No	No	20	2	1	1	0	0	0	1	0	0	0	0	0	0	0	3.5	23
102	0.48587977	375	Biomatrix	M	64	1	1	Yes	Yes	No	No	No	No	No	Yes	No		2	1	1	0	0	0	1	0	0	0	0	0	0	0	3.5	23
103	0.466409523	518	Biomatrix	M	55	0	0	Yes	Yes	No	No	No	No	Yes	Yes	No		2	2	1	0	1	0	0	1	0	0	0	1	0	0	3.5	14
105	0.397835852	22	Biomatrix	M	41	2	1	Yes	No	Yes	Yes	No	No	No	No	No	41	2	1	1	0	0	1	0	0	0	0	0	0	0	0	2.5	24
107	0.522850854	38	Biomatrix	M	63	0	0	No	No	Yes	No	No	No	No	No	No	72	2	2	2	0	1	1	0	0	0	0	0	0	0	0	2.5	46
108	0.727194082	168	Biomatrix	M	75	0	0	No	Yes	Yes	No	No	No	Yes	Yes	No	46	3	2	2	0	0	1	1	1	0	0	0	0	0	0	3	48
110	0.340925526	486	Biomatrix	M	61	0	0	No	Yes	No	No	No	No	No	No	No		3	3	2	0	1	0	1	0	0	0	0	0	0	0	3.5	38
112	0.396801941	490	Biomatrix	M	47	0	0	No	No	No	No	No	No	No	Yes	No	70	1	1	1	0	1	0	0	1	0	1	1	0	0	0	2.75	18
114	0.332875771	679	Biomatrix	F	46	1	1	No	Yes	Yes	No	No	No	No	No	No		3	2	2	0	0	1	1	0	0	0	0	0	0	0	3.5	37
115	0.362833831	513	Biomatrix	M	53	0	0	Yes	Yes	No	No	No	No	No	Yes	No		1	1	1	0	0	1	0	1	0	0	0	0	0	0	2.5	24
119	0.513083895	476	Biomatrix	F	77	1	1	No	Yes	No	No	No	No	No	Yes	No	50.2	3	2	3	1	0	0	1	1	0	1	0	0	0	0	3.5	70
120	0.677458585	384	Biomatrix	F	55	0	0	Yes	Yes	Yes	No	No	No	No	No	No	64	3	3	2	0	1	1	0	1	0	0	0	0	0	0	3	46
121	0.810912756	307	Biomatrix	M	52	1	1	No	Yes	Yes	No	No	No	Yes	No	No		2	2	4	0	0	1	1	1	0	0	0	0	0	0	3	108
122	0.25672176	123	Biomatrix	F	76	0	0	No	Yes	No	No	No	No	No	No	No		1	1	1	0	0	1	0	0	0	0	0	0	0	0	2.75	24
123	0.341341673	142	Biomatrix	M	71	1	1	No	Yes	No	No	No	No	No	No	No	56	2	2	1	0	0	1	0	0	0	0	0	0	0	0	3.5	23
124	0.414574249	613	Biomatrix	M	68	1	1	No	Yes	Yes	Yes	No	No	No	No	No	66	1	1	1	0	1	0	0	1	0	0	1	0	0	0	3.5	18
125	0.361231182	210	Biomatrix	F	53	1	1	No	No	No	No	No	No	No	No	No		1	1	1	0	1	0	0	0	0	0	0	0	0	0	3	18
127	0.550986053	683	Biomatrix	M	52	0	0	Yes	No	Yes	Yes	No	No	Yes	Yes	No	52	1	1	2	0	0	0	1	1	0	0	0	0	0	0	3	46
128	0.409031596	89	Biomatrix	M	48	0	0	No	No	Yes	No	No	No	No	No	No		3	3	4	0	1	1	1	0	0	0	0	0	0	0	3.5	81
129	0.464985303	429	Biomatrix	M	48	1	1	No	No	No	No	No	No	No	No	No	61	1	1	1	0	1	0	0	1	0	0	0	0	0	0	3.5	23
130	0.306795159	222	Biomatrix	M	51	1	1	No	No	No	Yes	No	No	No	No	No	63	1	1	1	0	0	0	1	0	0	0	0	1	0	0	3.5	18
131	0.345296346	416	Biomatrix	M	58	1	1	No	Yes	No	No	Yes	No	No	No	No	61	2	2	2	0	1	1	0	1	0	0	0	0	1	0	3	38
132	0.63190427	199	Biomatrix	M	73	0	0	No	Yes	No	Yes	No	No	Yes	Yes	No	66	2	1	1	0	1	0	0	1	0	0	1	0	0	0	3	24
133	0.361849842	555	Biomatrix	M	56	0	0	Yes	Yes	No	No	No	No	No	No	No	47.4	2	3	4	0	0	1	1	1	0	1	0	0	0	0	2.75	94
134	0.422396086	268	Biomatrix	M	67	0	0	No	No	No	No	No	No	No	No	No	73	2	1	1	0	0	0	1	0	0	0	1	0	0	0	2.5	14
135	0.624523281	431	Biomatrix	M	67	0	0	No	No	No	No	No	No	Yes	Yes	No		1	2	1	0	1	0	0	0	0	0	0	0	0	0	3	24
136	0.334930655	203	Biomatrix	M	55	0	0	No	Yes	No	No	No	No	No	No	No		2	1	2	0	0	0	1	1	0	0	0	0	0	0	3	42
137	0.738474291	173	Biomatrix	F	56	0	0	No	No	Yes	No	No	No	No	No	No	71	1	1	1	0	1	0	0	1	0	0	0	1	1	0	3	28
138	0.397122187	33	Biomatrix	M	63	0	0	Yes	Yes	No	No	No	No	No	No	No		1	1	1	0	1	0	0	0	0	0	0	0	0	0	3	24
139	0.365212486	355	Biomatrix	F	74	1	1	No	Yes	Yes	No	No	No	No	No	No		1	1	1	0	0	1	0	0	0	0	0	1	0	0	3.5	23
140	0.46866705	266	Biomatrix	M	68	0	0	Yes	No	No	No	No	No	No	No	No		1	1	1	0	1	0	0	0	0	0	0	0	0	0	2.5	24
141	0.493738151	407	Biomatrix	M	69	0	0	No	Yes	No	No	No	No	No	No	No	69	1	1	1	0	1	0	0	1	0	0	0	0	0	0	3	28
142	0.26763276	279	Biomatrix	M	72	0	0	No	Yes	No	No	No	No	No	No	No	68	2	2	2	0	0	1	0	0	0	0	0	0	0	0	3	42
143	0.448525407	243	Biomatrix	M	49	0	0	Yes	Yes	Yes	Yes	No	No	No	No	No		1	1	1	0	1	0	0	1	0	1	0	0	0	0	2.5	28
144	0.842681277	202	Biomatrix	M	55	1	1	No	Yes	Yes	No	No	No	No	No	No	50.8	2	3	2	0	0	1	1	1	0	0	1	0	0	0	2.5	56
146	0.610872027	646	Biomatrix	M	61	1	1	No	No	No	No	No	No	No	No	No	62	1	1	1	0	0	0	1	1	0	0	0	0	0	0	2.5	28
148	0.331314102	310	Biomatrix	F	79	0	0	No	No	No	No	No	No	No	No	No	70	3	3	3	0	0	1	1	1	0	0	0	0	0	0	3.5	64
149	0.351393311	117	Biomatrix	M	66	0	0	No	Yes	Yes	No	No	No	No	No	No		1	1	1	0	0	0	1	0	0	0	0	0	0	0	4	23
150	0.403127992	594	Biomatrix	M	75	0	0	No	No	No	No	No	No	Yes	Yes	No		3	3	3	0	0	1	1	1	0	0	0	0	0	0	4	65
152	0.457056371	510	Biomatrix	M	74	0	0	No	Yes	Yes	No	No	No	No	No	No		1	1	1	0	0	0	1	0	0	0	0	0	0	0	3	24
154	0.508144519	456	Biomatrix	M	61	0	0	No	No	Yes	No	No	No	No	No	No	55	1	1	1	0	1	0	0	0	0	0	0	0	0	0	3	24
155	0.64418139	304	Biomatrix	M	53	0	0	No	No	Yes	No	No	No	No	No	No	65	1	1	1	0	1	0	0	1	0	0	0	0	0	0	2.75	28
157	0.65972643	629	Biomatrix	M	64	0	0	Yes	No	No	No	No	No	Yes	Yes	No	30	3	2	1	0	1	0	0	1	0	0	1	0	0	0	4	23
158	0.653163953	443	Biomatrix	M	67	0	0	Yes	No	No	No	No	No	No	No	Yes		2	1	1	0	1	0	0	0	0	0	0	0	0	0	2.75	24
159	0.55126428	317	Biomatrix	M	52	2	1	No	No	Yes	Yes	No	No	No	No	No	48	1	1	1	0	1	0	0	1	0	0	0	0	0	0	2.75	28
160	0.536641429	132	Biomatrix	M	61	1	1	No	No	No	Yes	No	No	No	Yes	No		2	1	1	0	1	0	0	0	0	0	0	0	0	0	2.75	24
161	0.398363119	320	Biomatrix	M	65	0	0	Yes	Yes	No	Yes	No	No	No	No	No		2	3	1	0	1	0	0	0	0	0	0	0	0	0	2.75	18
162	0.478663249	322	Biomatrix	F	72	0	0	Yes	Yes	No	No	No	No	No	No	No	66	3	3	3	0	1	1	1	1	0	0	0	0	0	0	3	64
163	0.418737869	2	Biomatrix	F	66	1	1	No	Yes	Yes	No	No	No	No	No	No		1	1	1	0	1	0	0	0	0	0	0	1	0	0	3.5	18
164	0.588683539	604	Biomatrix	F	68	1	1	No	No	Yes	No	No	No	No	No	No		1	1	1	0	1	0	0	0	0	0	0	0	0	0	3	24
166	0.660061868	592	Biomatrix	M	62	0	0	No	Yes	Yes	No	No	No	No	No	No		3	2	1	0	0	0	1	0	0	0	0	0	0	0	2.75	24
167	0.36484445	467	Biomatrix	M	59	1	1	No	No	No	Yes	No	No	No	No	No	62	1	1	1	0	1	0	0	0	0	0	0	0	0	0	2.75	18
168	0.574564762	390	Biomatrix	M	65	0	0	Yes	No	No	No	No	No	No	No	Yes		3	1	1	0	0	1	0	1	0	0	0	0	0	0	2.75	24
169	0.348793024	6	Biomatrix	M	63	0	0	No	Yes	No	No	No	No	No	No	Yes		2	1	1	0	0	0	1	0	0	0	0	1	0	0	4	18
170	0.519886554	527	Biomatrix	M	75	0	0	Yes	No	No	Yes	No	No	No	Yes	No	62	1	1	1	0	0	0	1	1	0	0	0	0	0	0	2.5	28
171	0.625663584	638	Biomatrix	F	73	1	1	Yes	No	Yes	No	No	No	No	No	No	48	2	2	1	0	0	0	1	1	0	1	0	0	0	0	2.75	28
172	0.455055953	454	Biomatrix	M	51	1	1	No	No	Yes	No	No	No	No	No	No	35	2	2	2	0	1	1	0	1	0	0	0	1	0	0	4	41
174	0.434195174	113	Biomatrix	M	78	0	0	No	Yes	No	No	No	No	No	No	No		2	2	2	0	1	1	0	1	0	0	0	0	0	0	2.5	42
176	0.67258278	197	Biomatrix	M	74	1	1	No	No	No	No	No	No	Yes	Yes	No	49	1	1	1	0	0	0	1	0	0	0	0	0	0	0	3	28
181	0.587739886	625	Biomatrix	M	43	0	0	Yes	Yes	Yes	No	No	No	No	No	No		2	2	1	0	1	0	0	1	0	1	0	0	0	0	3	28
182	0.26201505	672	Biomatrix	M	69	0	0	No	No	No	No	No	No	No	No	No	60	1	1	1	0	1	0	0	0	0	0	0	0	0	0	3	14
183	0.497572272	272	Biomatrix	F	79	1	1	No	Yes	Yes	No	No	No	Yes	Yes	No		2	2	1	0	0	0	1	1	0	1	0	0	0	0	3.5	18
186	0.421180811	76	Biomatrix	M	66	1	1	No	Yes	No	No	No	No	No	No	No		2	2	1	0	0	0	1	0	0	0	0	0	0	0	4	23
188	0.245436745	128	Biomatrix	M	60	1	1	Yes	Yes	No	Yes	No	No	No	No	No	51.1	1	1	1	0	0	1	0	1	0	0	0	0	1	0	3	18
191	0.22984909	561	Biomatrix	M	61	0	0	No	Yes	No	No	No	No	No	Yes	No		1	2	1	0	0	0	1	0	0	1	0	0	0	0	3.5	18
192	0.466838412	601	Biomatrix	M	42	1	1	No	Yes	Yes	Yes	No	No	No	No	No	60	1	2	2	0	1	0	0	1	0	0	0	0	1	0	3.5	41
193	0.494217444	648	Biomatrix	M	55	0	0	No	No	No	Yes	No	No	No	No	No	65	2	2	3	0	1	0	1	1	0	0	0	0	0	0	3.5	74
194	0.457269477	371	Biomatrix	M	57	1	1	Yes	Yes	No	No	No	No	No	No	No		2	1	1	0	1	0	0	0	0	0	1	0	0	0	2.5	14
195	0.347691304	433	Biomatrix	M	57	0	0	Yes	Yes	No	No	No	No	No	Yes	No		1	1	1	0	0	0	1	0	0	0	0	0	0	0	2.75	18
197	0.523929185	469	Biomatrix	M	62	1	1	No	Yes	No	No	No	No	No	No	No	56.1	2	2	3	0	0	0	1	0	0	0	0	0	0	0	3.5	74
198	0.710424708	534	Biomatrix	M	57	0	0	No	Yes	Yes	No	No	No	No	Yes	No		1	1	1	0	1	0	0	1	0	0	1	0	0	0	3	28
199	0.520640886	223	Biomatrix	M	49	1	1	No	No	Yes	No	No	No	No	No	No	62	1	1	1	0	1	0	0	0	0	0	0	0	0	0	2.75	18
200	0.38370405	474	Biomatrix	M	59	0	0	Yes	Yes	Yes	Yes	No	No	No	No	No	70	1	1	1	0	1	0	0	0	0	0	0	0	0	0	2.5	18
201	0.208794947	95	Biomatrix	M	59	0	0	No	Yes	No	Yes	No	No	No	No	No	62	2	1	1	0	0	1	0	0	0	0	0	0	0	0	2.5	18
202	0.281181023	212	Biomatrix	M	69	0	0	Yes	No	Yes	No	No	No	No	No	No	62	2	2	2	0	1	1	0	0	0	0	0	0	0	0	3	36
203	0.503052923	306	Biomatrix	M	57	1	1	No	Yes	No	No	No	No	No	No	No	69	1	2	2	0	1	0	0	1	0	0	1	0	0	0	3.5	48
204	0.368119657	290	Biomatrix	F	54	1	1	Yes	No	Yes	Yes	No	No	No	No	No	68	1	1	1	0	0	0	1	0	0	0	0	0	0	0	3.5	18
205	0.416528511	538	Biomatrix	M	65	1	1	No	Yes	No	No	No	No	No	No	No	63	2	1	1	0	0	1	0	1	0	0	0	0	1	0	2.5	18
206	0.396091468	158	Biomatrix	M	51	0	0	Yes	Yes	No	No	No	No	No	No	No		2	2	2	0	1	1	0	1	0	0	0	0	0	0	2.5	46
207	0.609978785	382	Biomatrix	M	52	1	1	No	Yes	Yes	No	No	No	Yes	Yes	No	35.4	1	2	2	0	1	0	0	0	0	0	0	0	0	0	3.5	46
208	0.43655498	418	Biomatrix	M	54	0	0	No	No	No	No	No	No	No	No	No	61	1	1	1	0	1	0	0	1	0	0	0	0	1	0	4	23
209	0.729067122	372	Biomatrix	M	73	0	0	Yes	No	No	No	No	No	No	No	No		3	1	2	0	1	0	0	1	0	0	0	0	0	0	3	56
210	0.454124998	180	Biomatrix	M	71	1	1	No	Yes	No	Yes	No	Yes	No	Yes	No	58	2	1	1	0	0	0	1	1	0	0	0	0	0	0	4	28
211	0.35715138	260	Biomatrix	M	62	0	0	No	No	No	No	No	No	No	No	No	67	1	1	1	0	1	0	0	1	0	0	0	0	0	0	4	23
212	0.271730885	399	Biomatrix	M	58	0	0	Yes	No	No	Yes	No	No	No	No	No		1	1	1	0	0	1	0	0	0	0	0	0	0	0	2.75	24
214	0.368526272	318	Biomatrix	F	55	0	0	No	No	Yes	Yes	No	No	No	No	No	71	1	1	1	0	1	0	0	0	0	0	0	0	0	0	3	18
215	0.435776883	83	Biomatrix	M	77	0	0	No	No	No	No	No	No	No	Yes	No	47	1	1	1	0	1	0	0	0	0	0	0	0	0	0	3	24
217	0.46301878	480	Biomatrix	F	68	1	1	No	No	No	No	No	No	No	No	No	67	2	2	2	0	0	1	1	1	0	0	1	0	0	0	4	42
218	0.227953598	52	Biomatrix	M	71	0	0	Yes	Yes	No	Yes	No	No	No	No	No	67	1	1	1	0	1	0	0	1	0	0	0	0	0	0	3.5	18
219	0.654392779	642	Biomatrix	M	50	1	1	No	Yes	No	No	No	No	No	No	No	63	1	1	1	0	1	0	0	1	0	0	0	0	1	0	3	28
220	0.386581018	655	Biomatrix	F	72	1	1	No	Yes	No	No	No	No	No	Yes	No	77	1	2	2	0	0	0	1	1	0	0	0	0	0	0	3.5	41
221	0.384465056	659	Biomatrix	M	79	0	0	No	No	No	No	No	No	No	No	No	64	1	2	1	0	0	1	0	1	0	0	0	0	0	0	2.5	24
224	0.558098251	535	Biomatrix	F	85	1	1	No	No	Yes	No	No	No	No	No	No		1	1	2	0	1	0	0	1	0	0	0	0	0	0	3	46
227	0.388011709	3	Biomatrix	M	67	1	1	No	Yes	No	No	No	No	No	Yes	No		1	1	1	0	0	1	0	0	0	0	0	0	0	0	2.75	24
228	0.342660485	167	Biomatrix	M	64	1	1	No	Yes	No	Yes	No	No	No	No	No		1	1	2	0	0	0	1	1	0	0	0	0	0	0	4	51
229	0.476075804	519	Biomatrix	M	68	0	0	No	Yes	No	Yes	No	No	No	No	No	79	2	2	2	0	1	0	0	1	0	0	0	0	0	0	2.75	46
230	0.549411927	73	Biomatrix	M	56	1	1	No	No	Yes	Yes	No	No	No	No	No	52	2	1	1	0	0	1	0	1	0	0	0	0	0	0	2.5	28
231	0.450045168	163	Biomatrix	M	53	0	0	Yes	No	No	Yes	No	No	No	No	No	63	2	2	1	0	0	0	1	0	0	0	0	0	0	0	4	28
234	0.438315322	477	Biomatrix	F	74	0	0	No	No	Yes	No	Yes	No	No	No	No	66	1	1	1	0	1	0	0	0	0	0	1	0	0	0	3	24
235	0.685776593	184	Biomatrix	F	73	0	0	No	Yes	Yes	No	No	No	No	No	Yes		3	3	1	0	1	0	0	0	0	1	0	0	0	0	3	24
239	0.453567719	287	Biomatrix	M	75	0	0	No	No	No	No	No	No	Yes	Yes	No		3	1	1	0	0	0	1	0	0	0	0	0	0	0	3	14
240	0.469180149	294	Biomatrix	M	54	0	0	No	No	No	No	No	No	No	No	No		1	1	2	0	1	0	0	1	0	0	1	0	0	0	3	46
241	0.539992442	44	Biomatrix	M	71	0	0	Yes	Yes	No	No	No	No	Yes	Yes	No		2	2	1	0	0	1	0	1	0	0	0	0	0	0	2.5	24
245	0.346487496	516	Biomatrix	M	80	0	0	No	No	No	No	No	No	No	No	No	61	2	2	2	0	1	0	1	1	0	0	0	0	0	0	4	42
246	0.432559932	666	Biomatrix	M	65	0	0	No	No	No	No	No	No	No	No	No		1	2	1	0	0	1	0	1	0	0	0	0	0	0	2.5	25
247	0.320573514	309	Biomatrix	F	76	0	0	No	No	No	No	No	No	No	No	No		1	1	1	0	1	0	0	0	0	0	0	0	0	0	2.75	18
248	0.548748846	36	Biomatrix	M	75	1	1	No	No	Yes	No	No	No	No	No	No	63	1	1	2	0	1	0	0	1	0	0	0	0	0	0	3.5	47
250	0.412401389	383	Biomatrix	M	80	0	0	Yes	Yes	Yes	Yes	No	No	No	No	No		2	2	1	0	0	1	0	0	0	0	0	0	0	0	2.5	24
251	0.600675948	626	Biomatrix	M	52	1	1	Yes	Yes	No	No	No	No	Yes	Yes	No		3	3	2	0	0	1	1	0	0	0	0	0	0	0	2.5	42
252	0.528470639	18	Biomatrix	M	52	1	1	Yes	Yes	No	Yes	No	No	No	No	No	25.5	3	1	1	0	1	0	0	1	0	0	0	0	0	0	3	28
254	0.735452969	584	Biomatrix	M	61	1	1	No	No	No	Yes	No	No	No	Yes	Yes		1	1	1	0	1	0	0	1	0	0	1	0	0	0	3	28
255	0.253208767	172	Biomatrix	M	58	0	0	Yes	Yes	No	Yes	No	No	No	No	No		1	1	1	0	1	0	0	1	0	0	0	0	0	0	3	18
256	0.75757215	281	Biomatrix	F	56	0	0	Yes	No	No	No	No	Yes	No	No	No		3	3	3	0	0	0	1	1	0	0	1	0	0	0	2.75	76
257	0.503413285	422	Biomatrix	M	70	1	1	No	Yes	No	No	No	No	No	No	No	71	1	1	1	0	1	0	0	1	0	0	1	0	0	0	3.5	23
259	0.575722096	359	Biomatrix	M	71	1	1	No	No	Yes	No	No	No	No	No	No	63	3	4	3	0	1	1	1	1	0	0	1	1	0	0	3.5	60
261	0.453644313	448	Biomatrix	F	64	0	0	No	No	Yes	No	No	No	No	Yes	No		1	1	1	0	1	0	0	0	0	0	0	0	0	0	3	18
262	0.362880202	557	Biomatrix	M	64	2	1	No	No	No	Yes	No	No	No	No	No	52	1	3	1	0	1	0	0	1	0	0	1	0	0	0	2.75	14
263	0.53756276	231	Biomatrix	M	62	1	1	No	Yes	No	No	Yes	No	No	Yes	No		3	3	2	0	0	1	0	1	0	0	1	0	0	0	2.75	48
264	0.736339946	347	Biomatrix	M	56	1	1	Yes	No	Yes	No	No	No	No	No	No	66	2	2	1	0	0	0	1	1	0	0	0	0	0	0	2.5	24
265	0.515910202	586	Biomatrix	M	61	0	0	Yes	Yes	Yes	Yes	No	No	No	No	No	63	1	1	2	0	1	0	0	1	0	0	0	0	0	0	3	52
268	0.516905796	198	Biomatrix	M	54	0	0	Yes	Yes	No	No	No	No	No	No	No		3	3	2	0	1	0	1	1	0	0	0	0	0	0	3	42
269	0.697099202	354	Biomatrix	F	65	0	0	No	No	Yes	No	No	No	No	No	Yes	58	1	1	1	0	1	0	0	1	0	0	0	0	0	0	3	28
270	0.431855727	528	Biomatrix	F	65	0	0	Yes	No	No	No	No	No	No	Yes	No		2	1	1	0	1	0	0	1	0	1	0	0	0	0	3	24
271	0.430466164	689	Biomatrix	F	80	1	1	No	No	No	No	No	No	No	No	No	61	2	1	1	0	0	0	1	0	0	0	0	0	0	0	2.75	18
274	0.66585192	439	Biomatrix	M	69	1	1	No	No	No	No	No	No	No	No	No	62	3	3	2	0	1	1	0	1	0	0	1	0	0	0	3	52
275	0.512123343	21	Biomatrix	M	70	1	1	No	Yes	No	No	No	No	No	No	No	66	1	1	2	0	1	0	0	1	0	0	0	0	0	0	2.75	48
276	0.656200589	491	Biomatrix	M	64	0	0	Yes	Yes	No	No	No	No	No	Yes	No		2	1	1	0	0	0	1	1	0	0	0	0	1	0	3.5	28
277	0.608054164	48	Biomatrix	M	64	0	0	Yes	Yes	No	No	No	No	No	Yes	No		2	1	1	0	0	0	1	1	0	0	0	0	1	0	3.5	28
278	0.526375835	153	Biomatrix	M	66	0	0	No	No	No	No	No	No	No	No	No	56	2	2	2	0	0	0	1	1	0	0	0	0	0	0	2.75	48
281	0.149900659	265	Biomatrix	M	68	0	0	No	No	No	No	No	No	No	No	No		2	3	3	0	1	0	0	0	0	0	0	0	0	0	2.5	42
282	0.544261532	189	Biomatrix	F	57	1	1	No	No	Yes	No	No	No	No	No	No		1	1	1	0	0	0	1	1	0	0	0	1	0	0	3.5	23
283	0.478692382	80	Biomatrix	M	59	0	0	Yes	Yes	No	No	No	No	No	No	No	58	2	1	1	0	1	0	0	1	0	1	0	0	0	0	2.5	28
284	0.492701656	661	Biomatrix	M	55	2	1	No	Yes	Yes	Yes	No	No	No	No	No	68	1	1	1	0	1	0	0	1	0	0	0	0	0	0	3.5	28
287	0.508100127	479	Biomatrix	M	57	0	0	No	Yes	No	Yes	No	No	No	No	No		2	2	2	0	0	1	1	0	0	0	0	0	0	0	3.5	56
290	0.625780866	408	Biomatrix	M	70	0	0	No	No	No	No	No	No	No	No	No		2	1	2	0	0	0	1	1	0	0	0	0	0	0	3	56
291	0.494617931	30	Biomatrix	M	60	0	0	No	Yes	No	No	No	No	No	No	No		2	1	1	0	1	0	0	0	0	0	0	0	0	0	2.5	24
294	0.315761337	29	Biomatrix	M	61	0	0	No	Yes	No	No	No	No	No	No	No	68	1	1	1	0	0	0	1	0	0	0	0	0	0	0	2.5	18
295	0.18541872	164	Biomatrix	M	82	1	1	No	Yes	No	No	No	No	No	No	No	58	1	1	1	0	0	0	1	0	0	0	0	0	0	0	4	14
297	0.454078117	552	Biomatrix	M	52	0	0	No	No	Yes	Yes	No	No	No	No	No	56	2	2	1	0	0	1	0	1	0	0	0	0	0	0	2.5	24
299	0.421652247	560	Biomatrix	F	67	1	1	No	Yes	No	No	No	No	No	No	No	71	1	1	1	0	1	0	0	0	0	1	0	0	0	0	2.5	24
301	0.381341619	160	Biomatrix	M	75	0	0	No	No	Yes	No	No	No	No	No	No	63	1	1	1	0	0	0	1	0	0	0	0	0	0	0	4	23
302	0.525403819	227	Biomatrix	M	48	0	0	No	No	Yes	Yes	No	No	No	No	No		2	2	2	0	1	1	0	1	0	0	0	0	0	0	2.75	52
303	0.381065888	100	Biomatrix	M	70	0	0	No	Yes	No	No	No	No	No	No	No	65	1	1	1	0	1	0	0	0	0	0	0	0	0	0	3	23
305	0.702412221	217	Biomatrix	M	79	1	1	No	Yes	No	No	No	No	Yes	Yes	Yes	33.5	3	2	1	0	0	1	1	0	0	0	0	0	0	0	2.75	18
306	0.623501193	523	Biomatrix	F	64	1	1	No	Yes	Yes	No	No	No	No	Yes	No		2	2	1	0	0	0	1	1	0	0	0	0	0	0	3.5	24
307	0.381040994	413	Biomatrix	M	56	0	0	No	Yes	Yes	Yes	No	No	No	No	No		2	1	1	0	0	1	0	0	0	0	0	0	0	0	2.5	24
308	0.221999074	93	Biomatrix	F	73	0	0	No	Yes	Yes	No	No	No	No	No	No	55	1	2	1	0	0	1	0	0	0	0	0	0	0	0	2.5	14
309	0.273213103	130	Biomatrix	M	67	1	1	Yes	Yes	No	No	No	No	No	No	No	66	2	1	1	0	0	1	0	0	0	0	0	0	0	0	2.5	14
310	0.577824881	600	Biomatrix	M	39	1	1	Yes	Yes	Yes	No	No	No	No	No	No		1	1	1	0	1	0	0	0	0	0	0	0	0	0	3	24
311	0.348686823	493	Biomatrix	F	77	1	1	No	Yes	No	No	No	No	No	No	No	74	1	1	1	0	0	1	0	1	0	0	0	0	0	0	2.75	23
312	0.387362835	50	Biomatrix	M	69	0	0	No	Yes	No	No	No	No	Yes	Yes	No	69	1	1	1	0	0	1	0	0	0	0	0	1	0	0	2.5	18
313	0.428928348	449	Biomatrix	M	62	0	0	No	No	Yes	No	No	No	No	No	No		1	1	1	0	1	0	0	0	0	0	1	0	0	0	3.5	18
314	0.629025248	389	Biomatrix	F	66	1	1	No	Yes	No	No	No	No	No	No	No	72	2	1	1	0	1	0	0	1	0	0	0	0	0	0	3	28
315	0.502486106	342	Biomatrix	M	44	1	1	No	No	Yes	Yes	No	No	No	No	No	62	2	1	1	0	1	0	0	1	0	0	0	0	0	0	3	18
317	0.450716073	8	Biomatrix	M	53	2	1	No	No	No	Yes	No	No	No	No	No	43	1	1	1	0	1	0	0	1	0	0	0	0	1	0	2.75	23
318	0.304995375	417	Biomatrix	M	72	0	0	No	Yes	Yes	Yes	No	No	No	No	No	73	1	1	1	0	0	1	0	1	0	0	0	0	0	0	3	24
319	0.584183029	541	Biomatrix	M	59	0	0	No	No	Yes	No	No	No	No	No	No	73	1	1	1	0	1	0	0	1	0	1	0	0	0	0	2.5	28
320	0.576308733	85	Biomatrix	F	76	1	1	No	Yes	No	No	No	No	No	Yes	No	67	2	1	1	0	0	0	1	1	0	0	0	0	0	0	3.5	28
321	0.286131207	537	Biomatrix	M	56	0	0	No	Yes	Yes	Yes	No	No	No	No	No	70	3	2	2	0	1	1	0	0	0	0	0	0	0	0	3.5	32
322	0.552642384	515	Biomatrix	M	59	0	0	No	No	No	No	No	No	No	No	No	55	3	3	3	0	1	1	1	1	0	1	1	0	0	0	3.5	71
323	0.712073309	539	Biomatrix	M	64	1	1	No	Yes	Yes	No	No	No	No	No	No	59	2	3	2	0	0	1	1	1	0	0	1	0	0	0	2.5	51
324	0.457203226	124	Biomatrix	M	69	1	1	Yes	Yes	Yes	No	No	No	No	No	No	50	2	2	2	0	1	1	0	0	0	0	0	0	0	0	2.5	36
326	0.593195638	319	Biomatrix	F	83	1	1	No	No	Yes	No	No	No	No	No	No	69	1	1	1	0	1	0	0	1	0	0	0	0	1	0	3	18
328	0.212731912	27	Biomatrix	M	64	0	0	No	Yes	No	Yes	No	No	No	No	No	45	1	1	1	0	0	0	1	0	0	0	0	0	0	0	3.5	23
329	0.216295648	587	Biomatrix	F	61	0	0	No	Yes	No	No	Yes	No	No	No	No	71	1	1	1	0	0	1	0	0	0	0	0	0	0	0	3	28
332	0.583817495	252	Biomatrix	F	64	0	0	No	Yes	No	No	No	No	No	No	No		2	2	2	0	0	0	1	1	0	0	0	0	0	0	2.5	52
333	0.525339847	312	Biomatrix	M	68	1	1	Yes	Yes	No	No	No	No	No	No	No	66	1	1	2	0	1	0	0	1	0	0	0	0	0	0	2.75	48
334	0.826244324	441	Biomatrix	F	61	1	1	No	Yes	Yes	No	No	No	No	No	No	58	3	3	3	0	1	0	1	1	0	1	1	0	0	0	3.5	77
335	0.370672696	522	Biomatrix	M	55	0	0	No	No	No	No	No	No	No	No	No		1	1	1	0	0	1	0	0	0	0	0	0	0	0	3	28
336	0.644532824	97	Biomatrix	M	79	1	1	Yes	Yes	Yes	No	No	No	No	No	No		1	1	1	0	1	0	0	0	0	0	0	0	0	0	3	28
337	0.209667579	277	Biomatrix	F	63	0	0	No	Yes	No	No	No	No	No	No	No	58	2	2	2	0	1	0	1	0	0	0	0	0	0	0	3.5	36
338	0.590717324	234	Biomatrix	M	71	0	0	Yes	No	Yes	Yes	No	No	No	No	No	61	3	1	1	0	1	0	0	1	0	1	1	0	0	0	2.75	24
339	0.52603604	387	Biomatrix	M	67	1	1	No	Yes	No	No	No	No	No	No	No	58	1	1	1	0	0	0	1	1	0	0	0	0	0	0	2.75	28
340	0.435437883	669	Biomatrix	M	71	1	1	No	Yes	No	No	No	No	No	No	No		1	1	1	0	1	0	0	0	0	0	0	0	0	0	3	24
341	0.46287311	17	Biomatrix	M	60	0	0	No	Yes	Yes	No	No	No	No	No	No	56	1	1	1	0	1	0	0	0	0	0	0	0	0	0	3	24
342	0.400132542	104	Biomatrix	F	74	0	0	No	Yes	No	No	No	No	No	No	No		3	1	1	0	1	0	0	0	0	0	0	0	0	0	2.75	18
344	0.595792671	107	Biomatrix	M	59	0	0	No	Yes	No	No	No	No	No	No	No		1	2	2	0	1	0	0	1	0	0	1	0	0	0	3	56
345	0.368421289	154	Biomatrix	M	61	1	1	No	Yes	Yes	Yes	No	No	No	No	No	56	1	1	1	0	0	0	1	1	0	0	0	1	0	0	4	23
346	0.504486529	57	Biomatrix	M	60	0	0	No	Yes	No	No	No	No	No	No	No		1	1	1	0	1	0	0	1	0	0	1	0	0	0	3.5	28
348	0.464520238	452	Biomatrix	M	56	0	0	No	No	No	No	No	No	No	No	No		1	2	2	0	1	0	0	1	0	0	0	0	0	0	3	46
350	0.447565881	511	Biomatrix	F	72	0	0	No	No	No	No	No	No	No	No	No		2	2	1	0	0	0	1	0	0	0	0	0	0	0	3.5	23
351	0.391818825	292	Biomatrix	M	63	1	1	No	Yes	Yes	No	No	No	No	No	No		1	1	1	0	0	1	0	1	0	0	1	0	0	0	2.75	18
352	0.296161498	119	Biomatrix	M	57	0	0	No	No	No	No	No	No	No	No	No	37	1	1	1	0	1	0	0	1	0	0	1	0	0	0	3.5	18
354	0.260694862	664	Biomatrix	M	42	0	0	No	No	No	No	No	No	No	No	No		1	1	1	0	1	0	0	1	0	1	0	0	0	0	3	18
356	0.286027502	505	Biomatrix	M	74	1	1	Yes	Yes	No	No	No	No	No	No	No	59	1	1	1	0	0	0	1	0	0	0	0	0	0	0	3.5	18
357	0.250319618	619	Biomatrix	M	53	0	0	No	No	No	No	No	No	No	No	No	67	2	3	2	0	1	1	0	1	0	0	0	0	0	0	4	32
358	0.474733588	421	Biomatrix	M	62	0	0	No	Yes	Yes	No	No	No	No	No	No		1	1	1	0	0	0	1	0	0	0	0	0	0	0	3	24
359	0.487244534	206	Biomatrix	M	70	1	1	Yes	Yes	Yes	No	No	No	No	Yes	No	65	2	1	1	0	0	0	1	0	0	0	0	0	0	0	3.5	18
360	0.401826616	622	Biomatrix	M	50	0	0	No	No	No	Yes	No	No	No	No	No		1	1	1	0	1	0	0	0	0	0	0	0	0	0	3.5	28
361	0.317238416	563	Biomatrix	M	82	0	0	No	No	No	No	No	No	No	No	No		2	2	2	0	1	0	1	0	0	0	0	0	0	0	3	37
365	0.413416112	106	Biomatrix	F	57	1	1	Yes	Yes	No	No	No	No	No	No	No		2	2	2	0	1	0	0	1	0	0	1	0	0	0	3	36
366	0.26958553	673	Biomatrix	M	58	0	0	No	No	No	No	No	No	No	No	No		1	1	1	0	1	0	0	1	0	0	0	0	0	0	3	14
368	0.219111583	366	Biomatrix	M	76	1	1	Yes	Yes	No	Yes	No	No	No	No	No	47	2	2	3	0	1	0	1	1	0	1	1	0	0	0	4	63
369	0.507339021	498	Biomatrix	M	76	1	1	No	No	Yes	No	No	No	No	No	No	52	3	1	1	0	0	1	0	0	1	1	1	1	0	1	2.7	18
370	0.487348311	79	Biomatrix	M	75	2	1	No	Yes	Yes	No	No	No	No	No	No	75	1	1	1	0	0	0	1	1	0	0	0	0	1	0	3	18
371	0.451705852	645	Biomatrix	M	57	2	1	No	No	No	Yes	No	No	No	No	No	50	2	1	2	0	1	0	0	1	0	0	1	0	1	0	2.75	39
372	0.46970437	177	Biomatrix	M	51	2	1	No	Yes	Yes	Yes	No	No	No	No	No	66	2	1	1	0	0	0	1	0	0	1	0	0	0	0	2.75	28
373	0.483652666	578	Biomatrix	M	64	1	1	No	No	Yes	No	No	No	No	No	No	76	1	1	1	0	1	0	0	1	0	1	0	0	1	0	3.5	18
375	0.507449746	193	Biomatrix	M	62	1	1	Yes	Yes	No	No	No	No	No	No	No	46	1	1	1	0	1	0	0	1	0	1	0	0	1	0	3	28
376	0.747096149	426	Biomatrix	M	41	1	1	No	Yes	Yes	Yes	No	No	No	No	No	64	3	1	1	0	0	0	1	0	0	0	1	0	1	0	3	24
377	0.465022197	228	Biomatrix	M	59	2	1	No	No	No	No	No	No	No	No	No	45	2	1	1	0	1	0	0	1	0	0	0	0	1	0	3	18
378	0.189515267	593	Biomatrix	M	56	2	1	No	No	No	Yes	No	No	No	No	No	59	1	1	1	0	0	1	0	0	0	1	1	1	0	0	2.75	18
379	0.380024618	315	Biomatrix	M	58	1	1	No	Yes	Yes	No	No	No	No	No	No	71	3	1	1	0	0	1	0	0	0	1	0	1	0	0	3	18
380	0.812083189	362	Biomatrix	F	69	1	1	Yes	Yes	Yes	No	No	No	No	No	No	71	2	1	1	0	1	0	0	0	0	0	1	1	0	0	2.5	28
382	0.703166403	447	Biomatrix	M	66	1	1	Yes	Yes	Yes	Yes	No	No	No	No	No	61	1	2	1	0	1	0	0	1	0	0	1	0	0	0	2.75	28
384	0.282707344	238	Biomatrix	M	49	1	1	Yes	Yes	No	Yes	No	No	No	No	No	54	3	1	2	0	0	1	0	0	1	1	0	1	0	0	2.75	42
385	0.450767112	308	Biomatrix	M	46	1	1	No	Yes	Yes	Yes	No	No	No	No	No	48	3	1	1	0	1	0	0	0	0	1	0	1	0	0	3.5	23
386	0.374597893	102	Biomatrix	M	55	1	1	Yes	Yes	Yes	No	No	No	No	No	No	47	3	1	1	0	0	1	0	1	0	1	0	1	0	0	2.5	18
387	0.701119266	627	Biomatrix	M	70	2	1	No	No	Yes	Yes	No	No	No	No	No	44	2	1	1	0	1	0	0	1	0	0	0	0	1	0	2.5	28
388	0.620225235	185	Biomatrix	F	74	1	1	No	No	Yes	Yes	No	No	No	No	No	70	3	2	2	0	0	1	1	0	0	1	1	1	1	0	2.75	42
390	0.421166823	258	Biomatrix	M	57	2	1	No	No	Yes	No	No	No	No	No	No	53	2	1	2	0	0	1	0	1	0	1	1	1	1	0	3	42
391	0.716879738	330	Biomatrix	F	66	1	1	No	No	Yes	No	No	No	No	No	No	75	2	2	2	0	1	1	0	1	1	0	1	1	0	0	2.75	38
392	0.874017505	553	Biomatrix	M	48	1	1	No	No	Yes	No	No	No	No	No	No	75	1	1	1	0	1	0	0	1	1	0	1	1	1	0	3	28
393	0.227657246	121	Biomatrix	M	73	0	0	Yes	Yes	Yes	Yes	Yes	No	No	No	No	60	2	1	1	0	0	0	1	0	1	1	0	1	0	0	2.5	18
394	0.678801328	7	Biomatrix	M	70	0	0	No	Yes	Yes	No	No	No	No	No	No	72	2	1	1	0	0	0	1	0	0	0	0	1	0	0	2.5	28
397	0.453659352	580	Biomatrix	M	65	1	1	Yes	Yes	Yes	Yes	No	No	No	No	No	66	2	1	1	0	1	0	0	0	0	1	1	1	0	0	3	18
400	0.38469758	585	Biomatrix	M	55	0	0	No	Yes	Yes	Yes	Yes	No	No	No	No		1	1	1	0	1	0	0	0	0	0	1	1	0	0	2.5	24
401	0.586519371	540	Biomatrix	M	48	0	0	No	No	Yes	Yes	No	No	No	No	No	39	1	1	1	0	1	0	0	0	0	0	1	0	1	0	2.75	24
405	0.335112757	462	Biomatrix	F	76	0	0	Yes	Yes	No	No	No	No	No	No	No	63	3	3	4	0	1	1	1	1	0	1	1	0	0	0	3	88
406	0.531703105	450	Biomatrix	M	66	0	0	No	Yes	Yes	Yes	No	No	No	No	No	64	3	1	2	0	1	0	0	1	0	1	0	0	0	0	3	52
408	0.1993978	26	Biomatrix	M	52	1	1	No	Yes	No	Yes	No	No	No	No	No	50	1	1	2	0	1	0	0	1	0	1	1	0	0	0	3	38
410	0.222183964	603	Biomatrix	M	64	0	0	No	Yes	No	No	Yes	No	No	No	No		2	2	4	0	0	1	1	1	0	1	0	0	0	0	2.75	93
413	0.52065155	299	Biomatrix	M	72	0	0	No	No	Yes	No	No	No	No	No	No	65	1	1	1	0	1	0	0	1	0	0	0	0	0	0	3	23
415	0.367759103	86	Biomatrix	M	76	1	1	No	Yes	No	No	No	No	No	No	No	62	1	1	1	0	0	1	0	0	0	0	0	1	0	0	2.75	24
416	0.376679012	571	Biomatrix	F	78	0	0	Yes	No	No	No	No	No	No	No	No	65	1	1	1	0	1	0	0	0	0	0	0	0	0	0	2.5	18
420	0.416407954	46	Biomatrix	M	56	0	0	Yes	Yes	Yes	Yes	No	No	No	No	No	24	3	1	2	0	0	0	1	1	1	0	0	1	0	0	2.75	42
421	0.271028366	99	Biomatrix	M	86	0	0	Yes	Yes	No	No	No	No	No	No	No	26	2	1	1	0	1	0	0	1	1	1	0	0	0	1	3.5	24
422	0.484744539	157	Biomatrix	M	70	0	0	No	No	Yes	Yes	No	No	No	No	No	66.2	3	2	2	0	1	1	0	1	0	0	1	1	0	0	3.5	44
423	0.471943172	284	Biomatrix	F	77	1	1	No	No	No	No	No	No	No	No	No	50	1	1	1	0	1	0	0	0	0	0	1	1	0	0	2.75	18
424	0.511742385	88	Biomatrix	M	62	1	1	No	No	No	Yes	No	No	No	No	No		3	2	2	0	1	1	0	1	0	0	1	0	1	0	2.75	46
425	0.461177129	62	Biomatrix	M	68	2	1	No	No	No	Yes	Yes	No	No	No	No		2	2	2	0	0	0	1	1	0	1	0	1	1	0	3	56
426	0.488694646	82	Biomatrix	M	68	2	1	No	No	No	Yes	No	No	No	No	No	62	2	1	1	0	1	0	0	1	1	1	1	1	1	0	3	18
427	0.41357363	91	Biomatrix	M	68	0	0	No	No	No	Yes	No	No	No	No	No	64	2	2	2	0	1	1	0	1	1	1	0	1	0	0	3	42
428	0.323632724	176	Biomatrix	M	61	0	0	Yes	Yes	Yes	No	No	No	No	Yes	No	27	1	1	1	0	1	0	0	1	1	1	0	0	0	0	2.5	18
430	0.357589971	556	Biomatrix	F	60	1	1	No	No	No	No	No	No	No	No	No	59	1	1	1	0	1	0	0	0	0	0	0	0	0	0	2.5	14
431	0.417152819	143	Biomatrix	F	71	1	1	No	Yes	No	No	No	No	No	No	No	50	1	1	1	0	1	0	0	1	0	1	0	0	0	0	2.75	28
432	0.374723626	183	Biomatrix	M	64	1	1	Yes	No	No	Yes	No	No	No	No	No	51	1	1	1	0	1	0	0	1	0	0	0	0	0	0	3.5	23
433	0.602578765	514	Biomatrix	M	53	1	1	No	Yes	Yes	No	Yes	No	No	No	No	58	2	1	1	0	0	0	1	1	0	0	0	0	1	0	3	28
434	0.470213353	636	Biomatrix	M	56	0	0	No	No	No	No	No	No	No	No	No	58	1	1	1	0	1	0	0	1	0	0	0	0	0	0	3.5	28
436	0.392371675	28	Biomatrix	M	40	1	1	No	No	No	Yes	No	No	No	No	No		1	1	1	0	1	0	0	1	0	0	0	0	0	0	2.5	18
437	0.257961103	103	Biomatrix	M	53	1	1	No	Yes	No	Yes	No	No	No	No	No	56	1	1	1	0	1	0	0	1	0	0	0	0	0	0	3.5	18
438	0.33719728	105	Biomatrix	M	40	1	1	No	No	No	Yes	No	No	No	No	No		1	1	1	0	1	0	0	1	0	0	0	0	0	0	3	18
439	0.471187714	692	Biomatrix	M	55	1	1	No	No	No	Yes	No	No	No	No	No		1	2	1	0	1	0	0	1	0	0	1	0	0	0	3	18
440	0.222827289	285	Biomatrix	M	55	1	1	Yes	Yes	No	Yes	Yes	Yes	No	No	No	43	2	4	4	0	0	1	1	1	0	0	0	0	0	0	3.5	94
441	0.816432929	615	Biomatrix	M	59	1	1	No	No	No	Yes	No	No	No	No	No	44	2	4	4	0	1	0	1	1	0	0	0	0	0	0	3.5	112
442	0.530052862	686	Biomatrix	M	77	1	1	No	Yes	No	No	No	No	No	No	No	63	2	1	1	0	0	0	1	1	0	0	0	0	0	0	3.5	28
443	0.675052687	412	Biomatrix	F	71	1	1	No	Yes	No	No	No	No	No	No	No	61	3	4	4	1	1	1	0	1	0	0	0	0	0	0	3.5	93
444	0.341413126	334	Biomatrix	F	79	0	0	No	No	No	No	No	No	No	No	No		1	1	1	0	1	0	0	1	0	0	0	0	0	0	2.75	18
445	0.600551034	542	Biomatrix	M	41	0	0	Yes	Yes	Yes	Yes	No	No	No	No	No		3	2	2	1	1	0	0	1	0	0	0	0	0	0	3.5	47
446	0.463340367	148	Biomatrix	M	57	1	1	No	Yes	No	Yes	No	No	No	No	No		2	2	2	0	0	1	1	1	0	0	0	0	0	0	3.5	56
447	0.574735392	271	Biomatrix	M	56	0	0	No	No	No	No	No	No	No	No	No	56	2	1	1	1	0	0	0	1	0	0	0	0	0	0	3.5	28
448	0.479146709	364	Biomatrix	M	61	0	0	Yes	Yes	No	No	No	No	No	No	No	57	2	3	3	0	0	1	1	1	0	0	0	0	0	0	3	76
450	0.236316194	211	Biomatrix	M	62	1	1	No	Yes	No	Yes	No	No	No	No	No	63	1	1	1	0	1	0	0	1	0	0	0	0	0	0	4	18
451	0.705620397	639	Biomatrix	M	78	2	1	Yes	No	Yes	No	No	No	No	No	No	35	3	3	2	1	1	0	0	1	0	0	0	0	0	0	3.5	51
452	0.530684348	579	Biomatrix	F	72	1	1	No	Yes	Yes	No	No	No	No	No	No	44	2	2	1	0	1	0	0	1	0	0	0	0	0	0	2.5	18
456	0.591061788	110	Biomatrix	M	73	1	1	Yes	Yes	No	No	No	No	Yes	Yes	No	57	2	1	1	0	0	0	1	1	0	0	0	0	0	0	2.5	18
457	0.375716911	166	Biomatrix	M	69	0	0	No	Yes	Yes	Yes	No	No	No	No	No		2	1	1	1	0	0	0	1	0	0	0	0	0	0	3.5	18
458	0.352858412	216	Biomatrix	F	72	0	0	No	Yes	Yes	No	No	No	No	No	No	14	1	1	1	0	1	0	0	1	0	0	0	0	0	0	2.75	24
459	0.31276769	402	Biomatrix	F	68	2	1	No	No	No	No	No	No	No	No	No	65	1	1	1	0	1	0	0	1	0	0	0	0	0	0	3.5	18
460	0.503920343	270	Biomatrix	M	58	2	1	Yes	Yes	Yes	No	No	No	No	No	No	54	2	2	1	0	0	0	1	1	0	0	0	0	0	0	3.5	23
461	0.498830455	201	Biomatrix	F	70	1	1	No	No	No	No	No	No	No	No	No	55	1	1	1	0	0	0	1	1	0	0	0	0	0	0	2.5	24
462	0.663465678	200	Biomatrix	F	76	2	1	No	No	No	No	No	No	No	No	No	57	3	1	1	0	1	0	0	1	0	0	0	0	0	0	2.75	28
463	0.474856157	656	Biomatrix	F	75	2	1	No	No	No	No	No	No	No	No	No		1	1	1	0	0	0	1	1	0	0	0	0	0	0	3	28
464	0.676743466	501	Biomatrix	F	69	1	1	Yes	Yes	Yes	No	No	No	No	No	No		2	4	4	0	1	0	1	1	0	0	0	0	0	0	4	98
466	0.556301798	437	Biomatrix	M	51	1	1	No	No	No	No	No	No	No	No	No	55	2	1	1	1	0	0	0	1	0	0	0	0	0	0	3.5	23
468	0.449110607	409	Biomatrix	M	65	2	1	No	No	No	No	No	No	No	No	No		3	2	1	1	0	0	0	1	0	0	0	0	0	0	4	18
470	0.444116465	521	Biomatrix	M	41	0	0	No	Yes	No	No	No	No	No	No	No	66	2	2	3	0	0	1	1	1	0	0	1	0	0	0	3.5	74
471	0.75702641	263	Biomatrix	M	56	1	1	Yes	Yes	Yes	No	No	No	No	No	No	45	3	4	4	1	1	1	1	1	0	0	0	0	0	0	4	97
472	0.311155371	336	Biomatrix	F	76	1	1	Yes	Yes	No	No	No	No	Yes	Yes	No	40	1	1	1	0	0	1	0	1	0	0	0	0	0	0	3	18
473	0.155755322	74	Biomatrix	M	80	0	0	No	Yes	No	No	No	No	No	Yes	No	62	1	1	1	0	0	1	0	1	0	0	0	0	0	0	4	18
475	0.785749143	331	Biomatrix	M	54	1	1	No	Yes	Yes	Yes	No	No	Yes	Yes	No	57	1	1	1	0	1	0	0	1	0	0	0	0	1	0	3	28
477	0.348393701	509	Biomatrix	F	87	1	1	No	No	No	No	No	No	No	No	No	31	1	1	1	0	1	0	0	1	0	0	0	0	0	0	3.5	23
478	0.569292511	353	Biomatrix	M	56	2	1	Yes	No	Yes	No	No	No	No	No	No	58	1	1	1	0	0	0	1	1	0	0	0	0	0	0	2.5	24
481	0.656285648	13	Biomatrix	M	67	1	1	No	Yes	No	No	No	No	No	No	No	62	2	2	2	0	1	1	0	1	0	0	0	0	0	0	3	52
482	0.484431813	404	Biomatrix	M	74	0	0	No	No	No	No	No	No	No	No	No	64	3	3	3	1	0	1	1	1	0	0	0	0	0	0	4	64
483	0.364922434	406	Biomatrix	M	74	2	1	No	No	Yes	Yes	No	No	No	No	No	43	1	1	1	0	1	0	0	1	0	0	0	0	0	0	3.5	23
484	0.517008854	138	Biomatrix	M	42	1	1	No	No	No	No	No	No	No	No	No	45	1	1	1	0	1	0	0	1	0	0	0	0	1	0	3.5	23
485	0.705951095	337	Biomatrix	F	78	1	1	No	No	No	No	No	No	No	Yes	No	48	3	2	2	0	1	0	1	1	0	0	0	0	0	0	4	56
487	0.183471992	236	Biomatrix	F	72	0	0	Yes	Yes	No	No	No	No	No	No	No	62	1	1	1	0	0	1	0	1	0	0	0	0	0	0	3	18
488	0.728384722	237	Biomatrix	F	71	2	1	Yes	Yes	Yes	No	No	No	No	No	No	43	3	2	2	0	0	1	1	1	0	0	0	0	0	0	3	56
489	0.538873924	363	Biomatrix	M	46	2	1	Yes	No	Yes	No	No	No	No	No	No	53	1	1	1	0	0	1	0	1	0	0	0	0	1	0	2.5	24
492	0.441429983	114	Biomatrix	F	47	0	0	Yes	No	No	No	No	No	No	No	No	24	1	1	1	0	1	0	0	1	0	0	0	0	0	0	2.75	28
493	0.502220555	385	Biomatrix	F	68	1	1	Yes	Yes	No	No	No	No	No	No	No	24	2	2	4	0	1	0	1	1	0	0	0	0	0	0	4	102
494	0.442702918	178	Biomatrix	M	57	1	1	No	No	No	No	No	No	No	No	No	55	1	1	1	0	1	0	0	1	0	0	0	0	0	0	3.5	23
497	0.378832534	254	Biomatrix	M	52	0	0	Yes	No	No	No	No	No	No	No	No	55	2	1	1	0	0	1	0	1	0	0	0	0	0	0	2.75	24
499	0.510917106	488	Biomatrix	M	66	2	1	No	No	No	Yes	No	No	No	No	No	45	2	1	1	0	1	0	0	1	0	0	0	0	0	0	2.75	28
500	0.400919782	239	Biomatrix	M	43	2	1	No	No	No	Yes	No	No	No	No	No	63	1	1	1	0	1	0	0	1	0	0	0	0	0	0	4	28
501	0.222606945	502	Biomatrix	M	70	1	1	Yes	Yes	No	No	No	No	No	No	No	67.33	1	1	1	0	0	1	0	1	0	0	0	0	0	0	3.5	18
502	0.288324841	56	Biomatrix	M	63	0	0	Yes	Yes	No	No	No	No	No	Yes	No	60.54	2	1	1	0	0	0	1	1	0	0	0	0	0	0	4	18
503	0.45372295	293	Biomatrix	F	75	0	0	Yes	Yes	No	No	No	No	No	No	No	71.67	2	1	1	0	0	1	0	1	0	0	0	0	0	0	2.5	28
504	0.248913376	605	Biomatrix	F	63	0	0	No	Yes	No	No	No	No	No	No	No	60.92	2	1	1	0	0	1	0	1	0	0	0	0	0	0	2.5	18
505	0.30513651	92	Biomatrix	F	77	0	0	Yes	Yes	No	No	Yes	No	No	No	No	61.35	3	1	1	0	1	0	0	1	0	0	0	1	0	0	4	23
507	0.568652136	468	Biomatrix	F	87	2	1	No	Yes	No	No	No	No	No	No	No	52	3	1	1	0	0	0	1	1	0	1	1	0	1	0	2.5	24
509	0.496571146	576	Biomatrix	F	69	2	1	Yes	Yes	No	No	No	No	No	No	No	20	2	1	1	0	1	0	0	1	0	0	0	0	1	0	2.5	24
510	0.587825134	286	Biomatrix	M	49	2	1	No	No	No	Yes	No	No	No	No	No	46	1	1	1	0	1	0	0	1	0	0	1	1	1	1	3.5	28
512	0.562885325	635	Biomatrix	M	48	2	1	No	No	Yes	No	No	No	No	No	No	70	1	1	1	0	1	0	0	0	0	0	0	0	1	0	3	18
513	0.478006339	276	Biomatrix	M	75	0	0	Yes	Yes	Yes	No	No	No	No	No	No	69	1	1	1	0	0	0	1	1	0	0	0	0	0	0	3	24
516	0.471306212	396	Biomatrix	M	65	2	1	No	No	No	No	No	No	No	No	No	79	2	2	2	0	1	1	0	1	0	0	0	0	1	0	3.5	37
518	0.485711373	414	Biomatrix	M	66	0	0	No	Yes	No	No	No	Yes	No	No	No	70	3	1	1	0	1	1	0	1	1	1	0	1	0	1	2.5	19
519	0.543813225	562	Biomatrix	F	75	1	1	No	Yes	Yes	No	No	No	No	No	No	66	1	1	1	0	1	0	0	0	0	1	1	0	1	1	3.5	23
520	0.553707054	209	Biomatrix	M	70	0	0	No	No	Yes	No	No	No	No	No	No	69	2	1	1	0	0	1	0	0	0	0	0	0	0	0	2.75	28
521	0.26909817	174	Biomatrix	M	87	0	0	Yes	No	No	No	No	No	No	No	No	63	1	1	1	0	1	0	0	1	1	1	0	0	0	0	2.5	14
523	0.212329815	129	Biomatrix	F	52	0	0	Yes	Yes	Yes	No	Yes	No	No	No	No	53	3	1	1	0	1	0	0	0	0	1	0	0	0	0	3.5	18
524	0.336499302	653	Biomatrix	M	28	2	1	No	No	No	No	No	No	No	No	No	43	1	1	1	0	0	0	1	1	0	0	0	0	1	0	3.5	18
525	0.453982812	391	Biomatrix	F	64	0	0	Yes	Yes	No	No	No	No	No	No	No	77	3	1	1	0	0	0	1	0	0	0	0	1	0	0	3	18
526	0.19018335	19	Biomatrix	F	81	0	0	No	No	No	No	No	No	No	No	No	72	1	1	1	0	0	1	0	0	0	0	0	1	0	0	3	14
527	0.62523686	654	Biomatrix	F	72	0	0	Yes	Yes	Yes	No	No	No	No	No	No	77	3	1	1	0	0	0	1	0	0	0	1	1	0	0	2.75	18
528	0.490584243	446	Biomatrix	M	75	2	1	No	Yes	No	Yes	No	No	No	No	No	71	3	2	2	0	1	0	1	1	1	0	1	1	1	1	3.5	42
529	0.680214759	688	Biomatrix	F	72	1	1	Yes	Yes	No	No	No	No	No	No	No	65	3	2	1	0	1	0	0	1	0	0	0	0	1	0	2.5	18
531	0.350523686	373	Biomatrix	M	50	1	1	No	No	No	Yes	No	No	No	No	No	64	3	2	2	0	1	1	0	0	0	0	1	1	0	1	3.5	41
532	0.407004032	611	Biomatrix	M	71	0	0	No	Yes	No	No	Yes	No	No	No	No	72	2	1	1	0	1	0	0	0	0	0	0	1	0	0	2.5	24
533	0.552920821	156	Biomatrix	F	75	1	1	No	Yes	Yes	No	No	No	No	No	No	40	1	1	1	0	1	0	0	1	0	0	1	0	1	0	2.75	18
534	0.461100763	388	Biomatrix	F	51	2	1	No	Yes	No	No	No	No	No	No	No	40	1	1	1	0	1	0	0	0	0	0	0	0	1	0	2.75	24
536	0.276655088	181	Biomatrix	M	68	0	0	No	Yes	No	No	No	No	No	No	No	60	1	1	1	0	1	0	0	1	0	1	1	0	0	0	2.75	18
537	0.358019426	591	Biomatrix	M	49	2	1	No	No	No	Yes	No	No	No	No	No	42	1	1	1	0	1	0	0	1	0	0	0	0	1	0	2.75	18
539	0.532651859	69	Biomatrix	F	63	1	1	No	Yes	No	Yes	No	No	No	No	No	55	2	2	1	0	1	0	0	0	1	0	0	0	1	0	2.75	18
540	0.311630492	58	Biomatrix	M	37	1	1	No	No	No	No	No	No	No	Yes	No	60	1	1	1	0	0	1	0	1	0	0	1	0	0	0	3	14
541	0.164256943	59	Biomatrix	M	69	0	0	No	No	No	No	No	No	No	No	No	55	1	2	2	0	0	0	1	0	0	0	0	0	0	0	2.5	28
542	0.699904291	376	Biomatrix	M	56	1	1	No	No	No	Yes	No	No	No	No	No	52	3	2	2	0	1	1	0	1	0	0	1	1	0	0	2.75	47
543	0.733712818	250	Biomatrix	M	47	1	1	Yes	Yes	Yes	Yes	No	No	No	No	No	58	2	2	3	0	1	0	1	1	1	1	1	1	1	1	3.5	74
544	0.58029491	386	Biomatrix	F	57	1	1	Yes	Yes	Yes	No	No	No	No	No	No	52	1	1	1	0	1	0	0	1	1	1	1	1	0	1	3	24
545	0.285660929	682	Biomatrix	M	76	0	0	No	Yes	Yes	No	No	No	No	Yes	No	61	1	1	1	0	0	1	0	0	0	0	0	0	0	0	2.75	18
547	0.415569443	205	Biomatrix	F	62	0	0	No	No	Yes	No	No	No	No	No	No	64	1	1	1	0	0	1	0	0	0	0	0	0	0	0	2.5	24
549	0.383557847	133	Biomatrix	F	75	1	1	No	Yes	No	No	No	No	No	No	No	69	2	1	1	0	0	1	0	1	0	1	1	1	0	0	3	24
551	0.579558588	574	Biomatrix	M	73	1	1	Yes	Yes	No	No	No	No	No	No	No	38	1	2	1	0	1	0	0	0	0	0	0	1	0	0	2.75	28
552	0.396777887	94	Biomatrix	F	72	0	0	Yes	Yes	Yes	No	No	No	No	Yes	No	84	2	1	1	0	0	1	0	1	0	1	1	0	0	0	2.5	18
553	0.550536966	624	Biomatrix	M	62	0	0	No	Yes	No	No	No	No	No	No	No	67	2	2	2	0	1	0	1	1	0	0	1	1	0	0	3	48
554	0.594086164	621	Biomatrix	M	72	1	1	No	Yes	No	No	No	No	No	No	No	62	1	1	1	0	1	0	0	1	0	0	1	1	0	0	2.75	24
555	0.5509444	506	Biomatrix	F	68	1	1	Yes	Yes	No	No	No	No	No	No	No	71	1	1	1	0	1	0	0	1	1	1	1	1	1	0	2.75	18
556	0.372380847	300	Biomatrix	M	67	0	0	Yes	Yes	Yes	No	No	No	No	No	No	71	1	1	1	0	0	1	0	0	0	1	1	0	0	0	2.5	24
557	0.532896746	685	Biomatrix	F	71	0	0	No	Yes	Yes	No	No	No	No	No	No	70	2	1	1	0	0	0	1	0	1	0	0	1	0	0	3.5	23
559	0.619191431	214	Biomatrix	M	76	0	0	Yes	No	No	No	No	No	No	No	No		2	1	1	0	1	0	0	1	0	0	0	1	0	0	3	28
560	0.570759412	573	Biomatrix	F	66	0	0	Yes	No	Yes	No	No	No	No	No	No	68	2	2	2	0	1	0	1	0	0	1	0	0	0	0	2.75	48
561	0.744853665	45	Biomatrix	F	72	2	1	No	No	No	No	No	No	No	No	No	66	2	1	1	0	1	0	0	1	1	1	1	1	1	0	2.75	28
562	0.6432253	81	Biomatrix	M	51	0	0	Yes	Yes	No	Yes	No	No	No	No	No	76	2	3	2	0	1	0	1	1	0	0	1	1	0	0	3	48
565	0.605681815	34	Biomatrix	M	57	0	0	Yes	Yes	Yes	No	No	No	No	No	No	68	2	1	1	0	1	0	0	0	0	0	0	1	0	0	3	24
566	0.687799002	677	Biomatrix	M	65	0	0	Yes	Yes	Yes	No	No	No	No	No	No	71	3	4	4	0	1	1	0	1	1	1	1	1	0	0	2.5	94
568	0.698655933	60	Biomatrix	M	64	2	1	Yes	Yes	Yes	No	No	No	No	Yes	No	45	1	1	1	0	1	0	0	1	0	0	1	0	1	0	3.5	28
569	0.488300351	598	Biomatrix	M	70	0	0	No	Yes	Yes	Yes	No	No	No	No	No	74	1	1	1	0	0	1	0	1	0	0	1	0	0	0	2.5	28
571	0.402519527	262	Biomatrix	M	51	2	1	No	No	No	No	No	No	No	No	No	38	1	1	1	0	1	0	0	0	0	0	0	0	1	0	2.75	18
572	0.616024086	246	Biomatrix	M	72	0	0	No	No	Yes	Yes	No	No	No	No	No	72	2	3	3	0	1	0	1	1	1	1	1	1	1	0	3.5	65
574	0.5733788	652	Biomatrix	M	62	0	0	No	No	Yes	No	No	No	No	No	No	80	2	2	2	0	1	0	1	0	0	0	0	0	0	0	3.5	46
575	0.299165824	141	Biomatrix	M	78	0	0	No	No	No	No	No	No	No	No	No	62	3	1	1	0	0	0	1	1	0	1	0	0	0	0	2.5	14
576	0.678686462	478	Biomatrix	M	40	1	1	No	No	Yes	Yes	No	No	No	No	No	64	1	2	2	0	0	0	1	1	0	0	1	1	0	0	3.8	56
578	0.5672793	650	Biomatrix	M	60	2	1	No	Yes	No	No	No	No	No	No	No		2	2	2	0	1	0	1	1	0	0	1	0	1	0	3.5	47
579	0.619278086	188	Biomatrix	M	84	2	1	No	Yes	No	No	No	No	No	No	No	25	3	1	1	0	1	0	0	1	0	0	1	0	1	0	2.75	24
581	0.679789502	690	Biomatrix	M	72	1	1	Yes	No	No	No	No	No	No	No	No		2	1	1	0	1	0	0	1	0	1	1	1	0	0	2.5	28
583	0.479075276	662	Biomatrix	M	51	0	0	No	No	No	Yes	No	No	No	No	No	62	1	1	1	0	1	0	0	0	0	0	0	0	0	0	2.75	28
585	0.636323746	649	Biomatrix	M	65	2	1	Yes	Yes	No	No	No	No	No	No	No	66	3	1	1	0	0	0	1	1	0	0	0	0	1	0	3	24
587	0.546306479	455	Biomatrix	F	81	1	1	No	Yes	No	No	No	No	No	No	No	15	3	1	1	0	1	0	0	1	0	0	0	0	1	0	3	24
588	0.537484767	4	Biomatrix	F	77	1	1	No	No	No	No	No	No	No	No	No	45	1	2	2	0	1	0	0	1	1	0	0	1	1	0	3	42
589	0.554226622	525	Biomatrix	M	54	2	1	No	Yes	No	No	No	No	No	No	No	40	1	1	1	0	1	0	0	1	0	0	1	0	1	0	3.5	28
590	0.151570347	323	Biomatrix	F	68	1	1	Yes	Yes	Yes	No	Yes	No	No	No	No	37	3	4	3	0	1	1	1	1	0	1	1	1	0	0	3	46
591	0.493027878	131	Biomatrix	M	49	2	1	No	Yes	No	No	No	No	No	No	No	69	1	2	2	0	0	0	1	1	0	0	0	0	1	0	3.5	47
592	0.337913221	660	Biomatrix	M	48	2	1	Yes	Yes	No	Yes	No	No	No	No	No		2	2	3	0	1	0	1	0	0	0	0	0	0	0	3.5	70
593	0.412441744	251	Biomatrix	F	63	0	0	Yes	Yes	Yes	No	Yes	No	No	No	No	75	1	1	1	0	1	0	0	0	0	0	0	0	0	0	2.5	24
594	0.629494093	291	Biomatrix	M	49	1	1	No	No	Yes	Yes	No	No	No	No	No	76	2	1	1	0	0	1	0	1	0	0	0	1	1	1	3	24
595	0.57797084	245	Biomatrix	M	52	2	1	No	Yes	No	Yes	No	No	No	No	No	61	2	1	1	0	0	0	1	1	0	0	0	0	1	0	2.75	28
597	0.644769287	423	Biomatrix	F	75	2	1	Yes	Yes	Yes	No	No	Yes	No	No	No	46	1	1	1	0	0	0	1	1	0	0	0	1	1	1	2.75	28
598	0.561831058	186	Biomatrix	M	67	0	0	No	Yes	No	No	No	No	No	No	No	73	2	1	1	0	1	0	0	1	0	1	1	1	0	0	3	28
599	0.645975391	369	Biomatrix	M	76	2	1	No	No	No	No	No	No	No	No	No	42	3	1	1	0	1	0	0	1	0	1	1	1	1	0	2.75	24
600	0.723817443	367	Biomatrix	F	55	0	0	Yes	Yes	Yes	No	No	No	No	No	No	66	2	1	1	0	1	0	0	0	1	0	0	1	0	1	2.75	28
601	0.649834504	324	Biomatrix	F	74	1	1	No	No	Yes	No	No	No	No	No	No	42	3	2	1	0	1	0	0	0	0	1	0	1	0	0	2.75	24
602	0.339870469	451	Biomatrix	M	50	0	0	No	Yes	No	No	No	No	No	No	No	84	1	1	1	0	0	1	0	0	0	0	0	0	0	0	2.75	24
604	0.551845735	687	Biomatrix	M	66	0	0	No	Yes	Yes	Yes	No	No	No	No	No	64	2	1	1	0	0	0	1	0	0	0	0	1	0	0	3	28
605	0.450860659	109	Biomatrix	F	65	0	0	No	Yes	No	No	No	No	No	No	No	73	2	2	1	0	1	0	0	1	0	1	0	1	0	1	3	24
606	0.32239075	225	Biomatrix	F	65	0	0	Yes	Yes	No	No	Yes	No	No	No	No	45	3	1	1	0	1	0	0	0	0	1	0	0	0	0	2.75	28
607	0.533496787	549	Biomatrix	F	77	0	0	No	No	No	No	Yes	No	No	No	No	72	3	1	1	0	1	0	0	0	0	0	0	0	0	0	2.75	28
608	0.615839253	485	Biomatrix	F	56	0	0	Yes	Yes	Yes	Yes	No	No	No	Yes	No	62	3	2	2	0	1	0	1	1	0	1	1	0	1	0	3.5	51
609	0.534409474	195	Biomatrix	M	39	1	1	No	No	Yes	No	No	No	No	No	No	56	1	1	1	0	1	0	0	0	0	0	0	0	0	0	3.5	23
610	0.4475841	379	Biomatrix	F	78	0	0	Yes	Yes	Yes	No	No	No	No	No	No	67	1	1	1	0	0	1	0	0	0	0	1	0	0	0	2.5	24
611	0.37613919	5	Biomatrix	M	63	1	1	No	Yes	Yes	No	No	No	No	No	No	72	1	1	1	0	0	1	0	0	0	0	0	1	0	0	2.75	18
612	0.463965585	233	Biomatrix	M	76	0	0	Yes	Yes	No	No	No	No	No	No	No	78	2	2	1	0	0	1	0	1	1	1	1	0	0	0	2.5	24
616	0.301119388	640	Biomatrix	F	77	0	0	Yes	Yes	No	No	No	No	No	No	No	64	1	2	2	0	0	0	1	0	0	0	0	0	0	0	3	42
617	0.587475776	41	Biomatrix	M	51	2	1	No	No	Yes	No	No	No	No	No	No	31	1	1	1	0	1	0	0	1	0	0	1	0	1	0	3.5	24
618	0.295017513	401	Biomatrix	F	75	0	0	No	Yes	No	No	No	No	No	No	No	70	2	1	2	0	1	0	0	1	0	1	0	1	0	0	3	42
620	0.501780268	504	Biomatrix	F	45	0	0	Yes	Yes	Yes	No	No	No	No	No	No	73	2	1	1	0	0	0	1	0	0	0	1	0	0	0	3	18
621	0.383234139	302	Biomatrix	M	82	1	1	No	Yes	No	No	No	No	No	No	No	43	3	1	1	0	0	0	1	1	0	0	0	1	0	0	3.5	18
622	0.468589207	684	Biomatrix	M	58	0	0	No	No	Yes	No	No	No	No	No	No	59	1	1	1	0	1	0	0	1	0	0	1	1	0	0	3.5	18
623	0.21655183	295	Biomatrix	M	60	1	1	No	No	Yes	Yes	No	No	No	No	No	61	1	1	1	0	0	1	0	0	0	0	0	1	0	0	3.5	14
624	0.701298026	139	Biomatrix	M	50	1	1	No	No	Yes	Yes	No	No	No	No	No	46	3	1	1	0	1	0	0	1	1	1	1	1	0	0	3.5	28
625	0.710535571	471	Biomatrix	M	83	1	1	No	Yes	No	Yes	No	No	No	No	No	43	3	2	2	0	1	0	1	1	1	1	1	1	0	0	3.5	61
626	0.40782818	671	Biomatrix	M	79	1	1	No	No	No	Yes	No	No	No	No	No	42	2	1	1	0	0	0	1	1	0	1	0	0	1	0	3	24
627	0.544945114	575	Biomatrix	F	71	1	1	No	Yes	Yes	No	No	No	No	No	No		1	1	1	0	1	0	0	1	1	1	0	1	1	0	3.5	23
628	0.50410829	529	Biomatrix	M	47	0	0	No	Yes	No	Yes	No	No	No	No	No	64	2	2	2	0	0	1	1	1	1	1	1	1	0	0	4	61
629	0.478092135	116	Biomatrix	M	67	2	1	Yes	No	No	No	No	No	Yes	Yes	No	47	1	1	1	0	0	1	0	1	0	0	0	1	0	0	3	24
630	0.443341503	255	Biomatrix	F	75	1	1	No	Yes	Yes	No	No	No	No	No	No	57	2	1	1	0	0	0	1	0	0	1	0	0	0	0	3	24
631	0.722674319	352	Biomatrix	F	71	1	1	No	Yes	Yes	No	No	No	No	No	No	47	3	2	2	0	0	1	1	1	0	1	0	1	0	0	3	51
632	0.468415496	155	Biomatrix	M	53	0	0	No	Yes	No	No	No	No	No	No	No		2	1	1	0	0	0	1	1	0	0	1	1	0	0	2.5	18
634	0.77016986	438	Biomatrix	M	48	1	1	No	No	No	Yes	No	No	Yes	Yes	No	58	2	3	3	0	1	0	1	1	1	0	1	1	0	0	4	72
635	0.366728493	179	Biomatrix	M	62	1	1	No	Yes	No	Yes	No	No	No	No	No	50	1	1	1	0	1	0	0	1	0	0	1	1	0	0	4	23
636	0.34356649	90	Biomatrix	F	64	1	1	No	Yes	No	No	No	No	No	No	No	31	1	1	1	0	1	0	0	1	0	0	0	1	0	0	3.5	23
637	0.603441225	503	Biomatrix	M	61	2	1	Yes	Yes	Yes	Yes	No	No	No	No	No	61	2	1	1	0	0	0	1	1	0	0	0	0	1	0	3.5	28
638	0.384427114	643	Biomatrix	M	72	2	1	Yes	Yes	Yes	No	No	No	No	No	No		1	1	1	0	0	0	1	1	0	0	0	0	0	0	3.5	23
639	0.561062331	546	Biomatrix	F	68	1	1	No	No	No	No	No	No	No	No	No	67	1	1	1	0	1	0	0	1	0	0	1	1	0	0	3.5	23
640	0.346748867	162	Biomatrix	F	82	2	1	No	Yes	Yes	No	No	No	No	No	No		2	1	1	0	0	1	0	1	0	0	0	1	0	1	3.5	23
641	0.454030473	332	Biomatrix	M	64	1	1	No	No	Yes	Yes	No	No	No	Yes	No	59	1	1	1	0	1	0	0	1	0	0	0	1	0	0	3.5	18
642	0.450734016	551	Biomatrix	M	49	1	1	No	No	Yes	Yes	No	No	No	No	No	39	3	1	1	0	1	0	0	0	0	0	0	0	0	0	3.5	18
645	0.572926703	314	Biomatrix	F	78	1	1	Yes	No	No	No	No	No	No	No	No	46	3	1	1	0	0	1	0	1	0	0	0	0	0	0	2.5	28
646	0.482778579	249	Biomatrix	M	73	1	1	Yes	No	No	No	No	No	No	No	No	64	2	1	1	0	0	0	1	1	0	1	0	1	0	0	3.5	26
647	0.35247343	120	Biomatrix	F	78	0	0	No	Yes	No	No	No	No	No	Yes	No	59	2	2	1	0	0	0	1	1	0	1	0	1	0	0	3.5	23
648	0.705311742	457	Biomatrix	M	46	1	1	Yes	No	Yes	Yes	No	Yes	No	No	No	43	2	2	1	0	1	0	0	1	0	0	1	1	0	0	3	24
649	0.617833529	532	Biomatrix	F	57	1	1	No	Yes	Yes	No	No	No	No	No	No	57	1	1	2	0	1	0	0	1	0	0	0	0	0	0	3	52
650	0.50881435	436	Biomatrix	M	52	1	1	No	Yes	No	No	No	No	No	No	No	55	1	1	2	0	1	0	0	1	0	0	0	1	0	0	3.5	51
651	0.634415643	63	Biomatrix	M	53	1	1	Yes	No	Yes	Yes	No	No	No	No	No	60	2	2	3	0	0	1	1	1	0	0	1	1	0	0	3.5	79
653	0.63195475	165	Biomatrix	F	76	1	1	No	Yes	Yes	No	No	No	No	No	No	62	3	3	2	0	0	0	1	1	0	0	1	1	0	0	3	41
654	0.688544202	459	Biomatrix	M	65	1	1	No	No	Yes	Yes	No	No	No	No	No	62	3	3	4	0	1	1	1	1	1	0	1	1	0	0	3.5	96
655	0.61947797	630	Biomatrix	M	56	2	1	Yes	No	Yes	No	No	No	No	No	No	33	2	2	1	0	1	0	0	1	0	0	0	0	0	0	3.5	28
657	0.541569894	508	Biomatrix	F	70	1	1	No	Yes	No	No	No	No	No	No	No	59	2	1	1	0	0	0	1	1	0	0	0	1	0	0	3.5	28
658	0.759041483	550	Biomatrix	F	68	1	1	Yes	Yes	Yes	Yes	No	No	No	No	No	39	3	1	1	0	1	0	0	1	0	0	0	1	0	0	2.75	33
660	0.510900005	512	Biomatrix	M	53	1	1	No	No	No	Yes	No	No	No	No	No	57	1	1	1	0	1	0	0	1	0	0	0	1	0	0	3.5	28
661	0.537028387	565	Biomatrix	M	51	1	1	No	No	No	Yes	No	No	No	No	No	62	2	2	2	0	0	0	1	1	0	0	0	1	0	0	4	51
662	0.531411304	247	Biomatrix	M	52	1	1	Yes	Yes	Yes	No	No	No	No	No	No	60	1	1	1	0	0	0	1	1	0	1	0	0	0	0	2.75	28
663	0.399014154	35	Biomatrix	M	59	1	1	Yes	No	No	Yes	No	No	No	No	No	65	2	1	1	0	0	0	1	1	0	0	0	0	0	0	4	23
664	0.299344435	11	Biomatrix	M	51	0	0	No	No	Yes	No	No	No	No	No	No	59	1	1	2	0	1	0	0	1	0	0	1	0	0	0	3.75	35
665	0.273387031	224	Biomatrix	F	67	1	1	No	Yes	Yes	No	Yes	No	No	No	No	60	1	1	1	0	1	0	0	0	0	0	0	1	0	0	3.5	18
666	0.597536246	136	Biomatrix	F	76	1	1	No	No	No	No	No	No	No	No	No	49	1	1	1	0	1	0	0	1	0	0	1	1	0	0	3.5	28
667	0.471771873	275	Biomatrix	F	61	1	1	No	Yes	Yes	No	No	No	No	No	No		2	2	2	0	1	0	1	1	0	0	1	1	0	0	4	41
669	0.526986674	464	Biomatrix	M	55	2	1	No	No	No	No	No	No	No	No	No	49	2	1	1	0	1	0	0	1	0	0	0	0	0	0	3.5	28
671	0.463291969	192	Biomatrix	M	63	1	1	No	No	Yes	No	No	No	No	No	No	68	1	1	1	0	1	0	0	0	0	0	0	0	0	0	3.5	18
672	0.653324069	466	Biomatrix	M	63	1	1	Yes	No	Yes	No	No	No	No	No	No	63	1	1	1	0	1	0	0	1	0	0	0	0	0	0	3.5	28
673	0.537708467	241	Biomatrix	M	77	2	1	No	No	Yes	No	No	No	No	No	No	48	1	1	1	0	1	0	0	1	0	0	0	0	0	0	3.5	28
674	0.456185883	25	Biomatrix	F	72	0	0	No	No	Yes	No	No	No	No	No	No	63	2	1	1	0	1	0	0	1	0	0	0	1	0	0	3.5	18
675	0.459400996	470	Biomatrix	M	67	0	0	No	Yes	Yes	Yes	No	No	No	No	No	67	1	1	1	0	0	0	1	1	0	0	0	1	0	0	3.5	28
676	0.48476549	599	Biomatrix	F	54	0	0	No	Yes	Yes	No	No	No	No	No	No	64	1	1	1	0	1	0	0	1	0	0	0	0	0	0	3	24
677	0.4204847	420	Biomatrix	M	55	2	1	No	No	Yes	Yes	No	No	No	No	No	48	1	1	1	0	1	0	0	1	0	0	0	1	1	0	3.5	18
678	0.46938436	64	Biomatrix	M	59	1	1	No	Yes	Yes	Yes	No	No	No	No	No	69	1	1	1	0	0	0	1	1	0	0	1	1	0	0	3	18
679	0.272278186	226	Biomatrix	M	70	1	1	No	Yes	No	No	No	No	Yes	Yes	No	16	1	1	1	0	0	1	0	1	0	0	1	0	0	0	3.5	18
680	0.283017643	325	Biomatrix	M	50	2	1	No	Yes	No	No	No	No	No	No	No	44	2	1	1	0	1	0	0	0	0	0	0	0	0	0	3.5	18
681	0.528883353	395	Biomatrix	M	58	2	1	No	No	Yes	Yes	No	No	No	No	No	58	2	1	1	0	0	0	1	1	0	0	0	0	0	0	2.75	24
682	0.432942897	531	Biomatrix	F	69	1	1	No	Yes	Yes	No	No	No	No	No	No	66	1	1	1	0	1	0	0	1	0	0	0	1	0	0	3.5	18
683	0.646069473	494	Biomatrix	F	72	1	1	No	Yes	Yes	No	No	No	No	No	No	63	1	1	1	0	1	0	0	1	0	0	1	1	0	0	3	24
685	0.503044027	570	Biomatrix	M	66	2	1	No	No	Yes	Yes	No	No	No	No	No	61	2	1	1	0	0	0	1	1	0	1	0	0	0	0	2.75	28
686	0.703456957	15	Biomatrix	F	80	1	1	No	No	No	Yes	No	No	No	No	No	58	3	2	2	0	1	0	1	1	0	0	0	1	0	0	3.5	56
687	0.558172644	612	Biomatrix	M	63	2	1	No	No	Yes	Yes	No	No	No	No	No	46	1	1	2	0	1	0	0	1	0	1	1	0	0	0	3	56
688	0.524670208	370	Biomatrix	F	79	1	1	No	Yes	Yes	No	No	No	No	No	No	57	3	1	1	0	0	1	0	1	0	1	0	0	0	0	2.5	28
689	0.603912364	680	Biomatrix	M	63	1	1	Yes	Yes	Yes	No	No	No	Yes	Yes	No	58	2	1	1	0	0	1	0	1	0	0	0	1	0	0	3.5	23
690	0.560284448	590	Biomatrix	F	72	1	1	No	Yes	No	No	No	No	No	Yes	No		3	1	1	0	1	0	0	0	0	0	0	0	0	0	2.5	18
691	0.411911422	566	Biomatrix	M	56	0	0	No	No	Yes	No	No	No	No	Yes	No	56	2	1	2	0	0	1	0	1	0	0	0	0	0	0	2.5	42
693	0.352597569	544	Biomatrix	F	59	0	0	No	Yes	Yes	No	No	No	No	No	No	75	1	1	1	0	1	0	0	0	0	0	0	0	0	0	3.5	18
694	0.284783994	658	Biomatrix	M	67	0	0	No	No	No	No	No	No	No	No	No	59	1	1	1	0	1	0	0	0	0	0	0	0	0	0	3.5	18
697	0.67452983	623	Biomatrix	M	69	1	1	No	No	No	No	No	No	No	No	No	56	1	1	2	0	1	0	0	1	0	0	0	0	1	0	3	52
698	0.722482696	430	Biomatrix	M	56	1	1	No	No	Yes	No	No	No	No	No	No	66	1	1	2	0	1	0	0	1	0	0	0	0	0	0	3.5	56
699	0.583750926	397	Biomatrix	M	60	0	0	Yes	Yes	Yes	No	No	No	No	No	No	67	1	1	1	0	1	0	0	0	0	0	0	0	0	0	3	28
701	0.636946718	428	Biomatrix	M	65	1	1	No	Yes	Yes	No	No	No	No	No	No	63	3	2	1	0	1	0	1	1	0	1	1	0	0	0	3.5	23
702	0.30259776	65	Biomatrix	F	76	1	1	No	No	No	No	No	No	No	No	No	69	1	1	1	0	1	0	0	1	0	0	0	0	0	0	3.5	14
703	0.281980125	678	Biomatrix	M	74	0	0	No	Yes	No	Yes	No	No	No	Yes	No	60	1	1	1	0	0	0	1	1	0	0	0	0	0	0	3.5	23
704	0.405620697	267	Biomatrix	M	77	1	1	No	No	No	Yes	No	No	No	No	No	68	1	1	1	0	1	0	0	1	0	0	0	0	0	0	3.5	23
705	0.569126843	230	Biomatrix	F	76	1	1	No	Yes	No	No	No	No	No	Yes	Yes	73	2	1	1	0	1	0	0	0	0	0	0	0	0	0	2.5	14
706	0.360505328	159	Biomatrix	M	46	1	1	No	Yes	No	No	No	No	No	No	No	75	1	1	1	0	1	0	0	0	0	0	0	0	0	0	3.5	18
707	0.268172458	190	Biomatrix	M	75	1	1	No	Yes	No	No	Yes	No	No	No	No	74	2	1	1	0	1	0	0	0	0	0	0	0	0	0	3.5	18
709	0.468077918	43	Biomatrix	F	66	1	1	Yes	Yes	Yes	No	Yes	No	No	No	No	63	2	1	1	0	1	0	0	0	0	0	0	0	0	0	3	24
711	0.494764866	489	Biomatrix	F	54	1	1	Yes	Yes	Yes	No	No	No	No	No	No	75	2	1	1	0	1	0	0	0	0	0	0	0	0	0	2.75	14
712	0.524344349	651	Biomatrix	F	69	1	1	No	Yes	No	No	No	No	Yes	Yes	No	43	2	1	1	0	0	1	0	1	0	0	0	0	0	0	2.5	24
714	0.570648565	49	Biomatrix	M	60	1	1	No	Yes	Yes	No	No	No	No	No	No	64	1	1	1	0	1	0	0	1	0	0	0	0	0	0	3	24
715	0.395753896	458	Biomatrix	M	50	1	1	Yes	Yes	No	No	No	No	No	No	No	50	2	2	2	0	1	1	0	1	0	0	1	0	1	0	3.5	38
716	0.242645591	547	Biomatrix	M	72	0	0	No	Yes	No	No	No	No	No	No	No	48	2	1	2	0	0	0	1	1	0	0	0	0	0	0	2.75	38
719	0.717014456	53	Biomatrix	M	68	1	1	No	Yes	No	No	No	No	Yes	Yes	No	67.5	1	1	1	0	1	0	0	1	0	0	0	0	0	0	3	28
720	0.496988757	301	Biomatrix	M	76	1	1	No	Yes	Yes	Yes	No	No	No	No	No	66	1	1	1	0	0	0	1	1	0	0	0	0	0	0	3.5	28
723	0.290254977	111	Biomatrix	M	56	0	0	No	No	No	No	No	No	No	No	No	70	1	1	1	0	1	0	0	1	0	1	0	0	0	0	2.75	18
725	0.202067768	313	Biomatrix	F	79	0	0	Yes	Yes	No	No	No	No	No	Yes	No	60	1	1	1	0	0	1	0	0	0	0	0	0	0	0	3	18
726	0.297068553	569	Biomatrix	F	49	0	0	No	No	No	No	No	No	No	No	No	65	1	1	1	0	1	0	0	0	0	0	0	0	0	0	3.5	18
727	0.631267333	435	Biomatrix	M	78	1	1	Yes	Yes	No	Yes	No	No	No	No	No	64	3	1	1	1	0	0	0	1	0	0	0	0	0	0	3.5	28
728	0.372172895	20	Biomatrix	F	83	1	1	No	Yes	No	No	No	No	No	No	No	65	1	2	2	1	1	0	0	1	0	1	0	0	0	0	3.5	46
729	0.335207325	170	Biomatrix	M	46	1	1	No	Yes	Yes	Yes	No	No	No	No	No	71	1	1	1	0	0	0	1	0	0	0	0	0	0	0	3.5	18
730	0.189279908	78	Biomatrix	F	53	1	1	No	No	No	No	No	No	No	No	No		1	1	1	0	0	1	0	0	0	0	0	0	0	0	3.5	14
732	0.392140442	632	Biomatrix	F	54	1	1	No	Yes	No	No	No	No	No	No	No	74	1	1	1	0	1	0	0	1	0	0	0	0	0	0	3	18
733	0.345229583	253	Biomatrix	F	71	1	1	Yes	Yes	No	No	No	No	No	No	No	69	1	1	1	0	1	0	0	1	0	1	1	0	0	0	3	18
734	0.508955034	152	Biomatrix	M	78	1	1	No	Yes	No	No	No	No	No	No	No	45	1	1	1	0	1	0	0	1	0	0	1	0	0	0	2.75	24
735	0.828202103	305	Biomatrix	M	63	0	0	No	No	Yes	No	No	No	Yes	Yes	Yes	35	3	2	2	0	0	0	1	1	0	0	0	0	0	0	3.5	51
736	0.319287435	676	Biomatrix	M	60	2	1	No	No	No	Yes	No	No	No	No	No	50	1	1	1	0	0	1	0	1	0	0	0	0	1	0	3	24
739	0.526731939	442	Biomatrix	F	68	0	0	No	Yes	No	No	No	No	No	No	No	60	3	2	1	0	1	1	0	1	0	1	0	0	0	0	3	28
740	0.612609915	393	Biomatrix	M	65	1	1	No	No	No	No	No	No	No	No	No	60	2	1	1	0	0	0	1	0	0	0	0	0	0	0	3	28
741	0.632579194	595	Biomatrix	M	50	1	1	No	No	No	No	No	No	No	No	No	72	3	3	2	0	0	1	1	0	0	0	0	0	0	0	4	47
742	0.426591367	461	Biomatrix	M	69	1	1	Yes	Yes	No	Yes	No	No	No	No	No	67	2	2	2	0	1	1	0	1	0	0	1	0	0	0	3.5	41
743	0.657716423	75	Biomatrix	M	63	1	1	No	Yes	No	No	No	No	No	No	No	53	3	2	2	0	1	0	1	1	0	0	0	0	0	0	3.5	52
744	0.474069652	145	Biomatrix	M	64	1	1	Yes	No	Yes	No	No	No	No	No	No	70	2	1	1	0	1	0	0	1	0	0	0	0	0	0	3.5	14
745	0.318478333	339	Biomatrix	M	53	0	0	No	Yes	Yes	No	No	No	No	No	No	80	2	1	1	1	0	0	0	0	0	0	0	0	0	0	4	11
749	0.487274941	381	Biomatrix	M	60	0	0	No	Yes	Yes	No	No	No	No	No	No	68	1	1	1	0	0	0	1	1	0	0	0	1	0	0	4	28
750	0.346375281	14	Biomatrix	M	70	1	1	No	No	Yes	Yes	No	No	No	No	No	59	3	2	3	1	0	1	0	1	0	0	1	0	0	0	4	65
751	0.643166337	392	Biomatrix	F	72	0	0	Yes	No	Yes	No	No	No	No	No	No	70	3	2	2	0	1	1	0	0	0	0	0	0	0	0	3.5	46
752	0.491644979	96	Biomatrix	M	55	1	1	Yes	No	No	No	No	No	No	No	No	62	2	1	1	0	0	0	1	1	0	1	0	0	0	0	3.5	28
753	0.462685835	487	Biomatrix	M	70	0	0	No	No	Yes	No	No	No	No	No	No	66	2	2	2	0	1	1	0	1	0	0	0	0	0	0	3	46
755	0.297189238	434	Biomatrix	F	63	1	1	Yes	Yes	Yes	Yes	No	No	No	No	No	68	3	2	2	0	1	0	1	1	0	1	0	0	0	0	3	32
758	0.302769097	261	Biomatrix	F	76	1	1	No	Yes	No	No	No	No	No	No	No	60	1	1	1	0	0	1	0	0	0	0	0	0	0	0	3	24
759	0.513675444	667	Biomatrix	F	68	1	1	Yes	Yes	Yes	No	No	No	No	No	No	70	1	1	1	0	1	0	0	0	0	0	0	0	0	0	3.5	23
760	0.484015788	374	Biomatrix	M	68	0	0	Yes	Yes	Yes	No	No	No	No	No	No	66	2	2	3	0	1	1	0	1	1	0	1	1	0	0	2.5	66
761	0.712727249	602	Biomatrix	F	68	0	0	Yes	Yes	Yes	No	No	No	No	No	No	67	1	1	1	0	1	0	0	1	1	0	1	1	0	0	3	28
762	0.578431187	84	Biomatrix	M	66	0	0	Yes	No	No	No	No	No	No	No	No	64	1	1	1	0	1	0	0	1	1	0	0	1	0	0	3.5	28
763	0.507693477	453	Biomatrix	M	81	0	0	Yes	Yes	Yes	No	No	No	No	Yes	No	75	2	1	1	0	0	1	0	0	0	0	0	0	0	0	3.5	28
764	0.280505791	220	Biomatrix	M	69	0	0	No	Yes	Yes	No	No	No	No	No	No	60	1	1	1	0	0	1	0	1	1	0	0	0	0	0	4	23
766	0.480838661	207	Biomatrix	M	63	0	0	No	Yes	No	No	No	No	No	No	No	37	3	1	1	0	1	0	0	1	1	1	0	1	0	0	2.5	24
767	0.743423938	40	Biomatrix	M	48	0	0	No	No	No	Yes	No	No	No	No	No	75	2	2	2	0	1	1	0	1	1	0	0	0	0	0	3.5	60
768	0.558294183	670	Biomatrix	F	62	0	0	Yes	Yes	Yes	No	No	No	No	No	No	58	1	1	1	0	1	0	0	1	1	0	0	1	0	0	3	24
771	0.32001726	618	Biomatrix	F	72	0	0	No	Yes	Yes	No	No	No	No	No	No	70	1	1	1	0	0	0	1	0	1	0	0	0	0	0	3	14
772	0.658246027	39	Biomatrix	M	42	0	0	No	Yes	Yes	Yes	No	No	No	No	No	66	3	3	3	0	1	1	1	1	1	1	1	1	0	0	4	74
774	0.483312647	398	Biomatrix	F	65	0	0	No	Yes	No	No	No	No	No	No	No	67	1	1	1	0	1	0	0	1	1	0	0	0	0	0	3.5	28
775	0.686318125	361	Biomatrix	M	66	0	0	No	Yes	Yes	No	No	No	No	No	No	67	1	1	1	0	1	0	0	1	1	0	1	0	0	0	3	28
776	0.716026939	440	Biomatrix	M	62	0	0	Yes	Yes	Yes	Yes	No	No	No	No	No	63	3	2	2	0	1	0	1	1	1	0	0	1	0	0	3.5	55
777	0.50856313	481	Biomatrix	F	75	0	0	No	Yes	No	No	No	No	No	No	No	60	3	2	2	0	1	0	1	1	0	1	0	1	0	0	2.75	50
778	0.283819927	321	Biomatrix	M	67	0	0	Yes	Yes	No	No	No	No	No	No	No	66	2	1	1	0	0	1	0	1	1	0	0	1	0	0	2.5	14
779	0.483475462	346	Biomatrix	F	78	0	0	No	Yes	Yes	No	No	No	No	Yes	No	50	1	1	1	0	1	0	0	1	1	0	1	1	0	0	2.5	14
780	0.334246858	194	Biomatrix	F	64	0	0	Yes	Yes	No	Yes	No	Yes	No	No	No	38	2	2	2	0	1	1	0	1	1	0	0	0	0	0	3	46
781	0.544413598	419	Biomatrix	M	73	0	0	Yes	Yes	No	No	No	No	No	No	No	61	2	1	1	0	0	0	1	1	1	0	0	1	0	0	3.5	28
782	0.685005333	606	Biomatrix	F	75	0	0	No	Yes	Yes	No	No	No	No	Yes	No	64	1	1	1	0	1	0	0	1	1	0	0	0	0	0	2.5	28
783	0.198062398	23	Biomatrix	M	56	0	0	Yes	Yes	No	Yes	Yes	Yes	No	Yes	No	61	3	1	1	0	0	1	0	1	1	0	1	0	0	0	3	14
785	0.122887695	278	Biomatrix	F	68	0	0	No	Yes	Yes	Yes	Yes	No	No	No	No	68	2	2	2	0	1	1	0	1	1	0	0	1	0	0	4	32
786	0.425992811	500	Biomatrix	F	56	0	0	No	Yes	Yes	Yes	No	No	No	No	No	79	2	1	1	0	1	0	0	0	0	0	0	0	0	0	2.75	18
787	0.45931766	617	Biomatrix	M	73	0	0	Yes	Yes	No	Yes	No	Yes	No	No	No	35	3	2	2	0	0	1	1	1	1	1	1	0	0	0	3.5	56
789	0.668518986	675	Biomatrix	M	69	0	0	No	No	Yes	Yes	No	No	No	No	No	61	3	1	1	0	0	0	1	1	1	0	0	1	0	0	3.5	28
791	0.440476476	118	Biomatrix	F	41	0	0	Yes	No	No	No	No	No	No	No	No		2	1	1	0	1	0	0	1	0	0	0	0	0	0	3	21
795	0.553150345	644	Biomatrix	M	56	0	0	Yes	Yes	No	No	No	No	No	No	No	59	3	3	3	0	1	1	1	1	0	0	0	0	0	0	3.5	70
796	0.371219472	463	Biomatrix	M	55	0	0	No	No	Yes	No	No	No	No	No	No	63	1	1	1	0	1	0	0	1	0	0	0	1	0	0	4	18
801	0.506758653	496	Biomatrix	F	55	0	0	No	Yes	Yes	No	No	No	No	No	No	71	2	1	1	0	0	0	1	1	1	1	0	0	0	0	3.5	28
802	0.3247707	219	Biomatrix	M	31	2	1	No	No	No	Yes	No	No	No	No	No	33	1	1	1	0	1	0	0	1	0	0	0	0	1	0	4	23
804	0.30966181	31	Biomatrix	M	73	2	1	No	Yes	No	Yes	No	No	No	No	No	42	2	1	1	0	0	0	1	1	0	0	0	0	0	0	4	28
807	0.561858289	264	Biomatrix	F	80	2	1	No	No	Yes	No	No	No	No	No	No	60	1	2	1	0	1	0	0	1	0	0	0	0	0	0	2.5	21
808	0.454750754	427	Biomatrix	F	69	2	1	No	No	No	No	No	No	No	No	No	52	1	1	1	0	1	0	0	1	0	0	0	0	0	0	3.5	28
810	0.52839353	338	Biomatrix	F	71	0	0	No	No	No	No	No	No	No	No	No	61	3	4	4	0	1	1	0	1	0	0	1	0	0	0	3.5	97
811	0.114917007	348	Biomatrix	M	58	0	0	No	No	Yes	No	Yes	No	No	No	No		2	1	2	0	1	0	0	1	0	0	1	0	0	0	3.5	23
812	0.337416864	637	Biomatrix	F	59	2	1	Yes	Yes	No	No	No	No	No	No	No	65	1	1	1	0	1	0	0	1	0	0	1	0	0	0	2.75	14
813	0.393321173	68	Biomatrix	M	33	2	1	No	No	No	Yes	No	No	No	No	No	64	1	1	1	0	1	0	0	1	0	0	0	1	1	0	3.5	18
815	0.59797076	465	Biomatrix	F	64	2	1	No	Yes	No	No	No	No	No	No	No	35	3	1	1	0	0	0	1	1	0	0	0	0	1	0	3	28
816	0.337460776	32	Biomatrix	M	65	0	0	No	No	No	No	No	No	No	No	No	51	2	1	1	0	0	1	0	1	0	0	1	1	0	0	2.75	18
817	0.612295863	668	Biomatrix	M	52	2	1	No	No	Yes	No	No	No	No	No	No	43	2	2	2	0	1	1	0	1	0	0	0	0	0	0	3	56
820	0.553640566	424	Biomatrix	M	71	1	1	No	No	No	No	No	No	No	No	No	52	2	1	1	0	1	0	0	1	0	0	0	0	0	0	3	24
823	0.424280771	543	Biomatrix	M	50	0	0	No	Yes	Yes	No	No	No	No	No	No	80	1	1	1	0	0	0	1	0	0	0	0	0	0	0	2	15
824	0.421273365	24	Biomatrix	M	66	0	0	No	Yes	No	No	No	No	No	No	No	62	1	1	1	0	1	0	0	1	0	0	0	0	0	0	2.75	24
826	0.323339266	607	Biomatrix	F	81	1	1	No	Yes	No	No	No	No	No	No	No	64	1	1	1	0	0	0	1	1	0	0	0	0	0	0	4	23
831	0.241288023	67	Biomatrix	M	55	0	0	Yes	Yes	Yes	Yes	Yes	No	No	No	No	69	2	2	3	0	1	0	1	1	1	1	0	0	0	0	4	69
834	0.424493928	360	Biomatrix	M	49	1	1	No	Yes	Yes	Yes	No	No	No	No	No	55	2	1	1	0	1	0	0	1	1	1	0	0	0	0	3.5	23
835	0.496934933	473	Biomatrix	F	73	0	0	Yes	Yes	No	No	No	No	No	No	No	74	2	2	2	0	1	0	1	1	1	1	0	0	0	0	3.5	51
836	0.35576637	583	Biomatrix	M	50	1	1	Yes	Yes	Yes	No	No	Yes	No	No	No	60	2	1	1	1	0	0	0	1	1	1	0	0	0	0	4	14
837	0.30017486	357	Biomatrix	M	53	2	1	No	Yes	Yes	Yes	No	No	No	No	No	62	1	1	1	0	0	0	1	1	1	1	0	0	0	0	3.5	23
840	0.46310758	526	Biomatrix	M	60	0	0	No	No	Yes	No	No	No	No	No	No	67	1	1	1	0	1	0	0	1	1	1	0	1	0	0	3.5	23
841	0.554801879	365	Biomatrix	M	63	2	1	No	Yes	No	Yes	No	No	No	No	No	50	1	1	1	0	0	0	1	1	0	0	1	1	1	1	3	28
842	0.759053758	495	Biomatrix	M	45	1	1	Yes	Yes	No	Yes	No	No	No	No	No	70	3	2	2	0	1	0	1	1	1	1	1	1	1	1	3	56
843	0.318111691	610	Biomatrix	M	70	1	1	Yes	Yes	Yes	No	No	No	No	No	No		2	2	2	0	1	0	1	0	1	1	1	1	0	0	3.5	32
844	0.267736401	403	Biomatrix	M	51	0	0	No	Yes	Yes	Yes	No	No	No	No	No	65	2	2	2	0	0	1	1	1	1	1	0	1	0	0	3.5	38
845	0.331065108	497	Biomatrix	M	61	2	1	No	No	Yes	Yes	No	No	No	No	No	50	1	1	1	0	0	0	1	0	1	1	0	1	1	1	3.5	18
846	0.473045093	520	Biomatrix	M	47	0	0	No	No	Yes	No	No	No	No	No	No	61	1	1	1	0	1	0	0	0	0	0	1	1	0	1	3.5	18
847	0.345254167	70	Biomatrix	M	71	2	1	No	Yes	Yes	No	No	No	No	No	No	49	1	1	1	0	0	0	1	1	0	1	0	1	1	0	4	23
850	0.417196874	614	Biomatrix	M	60	1	1	No	Yes	No	No	No	No	No	No	No	53	1	1	1	0	0	0	1	1	0	1	0	1	0	0	3	28
851	0.399199572	257	Biomatrix	F	62	2	1	No	No	Yes	Yes	No	No	No	No	No	46	1	1	1	0	1	0	0	0	0	1	1	1	1	0	3	18
852	0.455727908	567	Biomatrix	F	73	2	1	Yes	No	Yes	No	No	No	No	No	No	54	2	3	3	0	1	0	1	1	1	1	1	1	1	0	3.5	60
854	0.264389001	259	Biomatrix	M	77	1	1	No	Yes	No	No	No	No	No	No	No	65	1	1	1	0	0	1	0	0	1	0	1	1	0	0	2.75	11
855	0.254103877	9	Biomatrix	M	60	1	1	No	No	No	Yes	No	No	No	No	No	75	1	1	1	0	0	1	0	0	0	0	0	1	1	0	3.5	14
856	0.41881129	137	Biomatrix	F	82	2	1	No	Yes	Yes	No	No	No	No	No	No		2	2	2	0	1	0	1	1	0	1	1	0	0	0	3	42
857	0.175450353	1	Biomatrix	M	62	1	1	No	Yes	No	No	No	No	No	No	No		2	4	4	0	1	1	0	1	1	1	0	1	1	0	4	78
858	0.635149603	171	Biomatrix	M	76	2	1	Yes	Yes	Yes	Yes	No	No	No	No	No		1	1	1	0	1	0	0	1	1	1	1	1	1	0	3	28
860	0.54870611	484	Biomatrix	M	83	1	1	Yes	Yes	No	No	No	No	No	No	No	60	1	1	1	0	1	0	0	0	0	0	1	1	1	0	3	18
861	0.179378496	582	Biomatrix	M	56	0	0	No	No	No	No	No	No	No	No	No	77	1	1	1	0	0	1	0	0	0	0	0	1	0	0	3	11
862	0.289100259	444	Biomatrix	F	78	1	1	No	Yes	No	No	No	No	No	No	No	28	2	1	1	1	0	0	0	0	0	1	0	1	1	1	4	18
864	0.410616448	572	Biomatrix	F	84	2	1	No	Yes	No	No	No	No	No	No	No		1	1	1	0	0	0	1	1	1	1	0	1	1	0	3	24
865	0.385048849	77	Biomatrix	M	72	2	1	No	Yes	Yes	Yes	No	No	No	No	No		1	1	1	0	0	1	0	1	0	1	1	1	0	0	2.5	28
869	0.514385385	147	Biomatrix	M	78	2	1	No	Yes	Yes	No	No	No	No	No	No	45	1	1	1	0	1	0	0	0	1	1	1	1	1	0	2.5	18
870	0.632468009	533	Biomatrix	M	75	1	1	Yes	No	No	No	No	No	Yes	No	No	32	1	2	2	0	1	0	0	1	1	1	1	1	1	0	3	42
872	0.632674185	112	Biomatrix	F	70	0	0	No	Yes	Yes	No	No	No	No	No	No	58	1	1	1	0	1	0	0	0	1	0	1	1	1	0	3.5	23
875	0.348437156	499	Biomatrix	M	51	2	1	Yes	No	No	Yes	No	No	No	No	No	63	1	1	1	0	0	0	1	0	0	0	0	1	0	0	2.5	18
876	0.433877014	256	Biomatrix	M	47	2	1	No	No	Yes	Yes	No	No	No	No	No	58	1	1	1	0	0	0	1	0	0	0	1	1	1	1	4	18
877	0.259743148	620	Biomatrix	M	38	1	1	No	No	No	No	No	No	No	No	No	67	1	1	1	0	1	0	0	0	0	0	0	1	0	1	4	11
878	0.484128692	358	Biomatrix	M	57	0	0	No	Yes	No	No	No	No	No	No	No	62	1	2	2	0	0	0	1	1	1	0	1	1	1	1	3.5	41
879	0.422123873	333	Biomatrix	M	63	2	1	No	Yes	Yes	No	No	No	Yes	No	No	45	1	1	1	0	1	0	0	0	1	1	1	1	0	0	3	14
882	0.291898202	507	Biomatrix	M	69	2	1	Yes	Yes	Yes	No	No	No	No	No	No	50	2	2	2	0	1	1	0	0	1	1	0	1	1	1	4	29
884	0.712464534	425	Biomatrix	M	48	2	1	Yes	No	Yes	Yes	No	No	No	No	No	57	3	1	1	0	1	0	0	1	0	1	0	1	1	1	3	28
885	0.525890703	232	Biomatrix	M	44	0	0	Yes	No	No	Yes	No	No	No	No	No	65	2	4	4	0	1	0	1	1	1	1	1	1	1	1	3.5	88
886	0.226803166	108	Biomatrix	M	42	2	1	No	No	Yes	No	No	No	No	No	No	59	1	1	1	0	0	1	0	0	0	1	0	1	1	0	2.75	11
888	0.369835079	126	Biomatrix	M	64	2	1	No	Yes	Yes	Yes	No	No	No	No	No	57	1	1	1	0	0	0	1	0	0	0	0	0	0	0	4	28
890	0.192188247	149	Biomatrix	M	64	0	0	Yes	Yes	No	Yes	No	No	No	No	No	62.1	1	1	1	0	0	0	1	0	0	0	0	0	0	0	3.5	18
892	0.493001004	37	Biomatrix	M	58	1	1	No	No	No	Yes	No	No	No	No	No	74	1	1	1	0	1	0	0	0	0	0	1	0	0	0	3.5	23
893	0.496815439	475	Biomatrix	M	54	1	1	No	Yes	No	No	No	No	No	No	No	56	2	2	2	0	1	0	1	0	0	0	0	0	0	0	4	51
894	0.314789251	282	Biomatrix	F	75	0	0	No	Yes	Yes	No	Yes	No	No	No	No	61	1	1	1	0	1	0	0	0	0	0	0	0	0	0	3	24
897	0.317274572	208	Biomatrix	M	71	1	1	No	No	No	No	No	No	No	No	No	62	1	1	1	0	1	0	0	0	0	0	0	0	0	0	4	18
900	0.616849817	394	Biomatrix	F	69	1	1	No	Yes	Yes	No	No	No	No	No	No	60	1	1	1	0	1	0	0	1	0	0	0	0	0	0	3	28
902	0.415804697	182	Biomatrix	M	74	1	1	No	No	Yes	No	No	No	No	No	No		1	1	1	0	0	0	1	1	1	0	0	0	0	0	4	18
904	0.387965723	311	Biomatrix	M	82	2	1	No	Yes	Yes	Yes	No	No	No	No	No	48	1	2	2	0	0	0	1	1	1	0	0	0	0	0	4	52
906	0.194609355	72	Biomatrix	M	76	2	1	No	Yes	No	Yes	No	No	No	No	No	64.1	1	1	1	0	0	0	1	1	0	1	0	0	0	1	3.5	23
907	0.228756126	125	Biomatrix	M	71	1	1	Yes	Yes	No	Yes	Yes	No	No	No	No	29	1	1	1	0	1	0	0	1	0	0	0	0	0	0	3.5	28
908	0.305997732	248	Biomatrix	M	56	2	1	Yes	Yes	Yes	Yes	No	No	No	No	No	53	3	1	1	0	0	1	0	1	0	0	0	0	0	0	3	18
911	0.433525617	146	Biomatrix	F	75	1	1	No	No	No	No	No	No	No	Yes	No	60	1	1	1	0	1	0	0	1	0	0	0	0	0	0	3	18
912	0.318470669	87	Biomatrix	M	61	2	1	No	No	Yes	Yes	No	No	No	No	No	54	2	1	1	0	0	1	0	1	0	0	0	0	0	0	3.5	23
915	0.212876759	558	Biomatrix	F	78	1	1	No	Yes	Yes	No	No	No	No	No	No	43	1	1	1	0	0	1	0	1	0	0	0	0	0	0	3.5	18
916	0.570407192	12	Biomatrix	F	74	1	1	Yes	Yes	No	No	No	No	No	No	No	31	2	2	2	0	1	0	1	1	1	0	0	0	0	0	3.5	52
917	0.387345746	98	Biomatrix	M	82	1	1	No	No	No	No	No	No	No	No	No	52	1	1	1	0	0	0	1	1	0	0	0	0	0	0	3.5	23
918	0.599165423	242	Biomatrix	M	51	1	1	No	No	Yes	Yes	No	No	No	No	No	53	1	1	1	0	1	0	0	1	0	0	0	0	0	0	3	28
920	0.483658923	218	Biomatrix	M	60	2	1	No	No	Yes	Yes	No	No	No	No	No	59	1	1	1	0	0	0	1	1	1	0	0	0	1	0	4	23
921	0.363686986	554	Biomatrix	F	70	1	1	No	Yes	Yes	No	No	No	No	No	No	63	1	1	1	0	1	0	0	1	0	0	0	0	0	0	3	14
922	0.235160507	298	Biomatrix	M	58	2	1	No	No	No	Yes	No	No	No	No	No	61	1	1	1	0	0	0	1	1	0	0	0	0	0	0	3.5	18
926	0.452190015	144	Biomatrix	M	50	1	1	No	Yes	Yes	Yes	No	No	No	No	No	62	1	1	1	0	0	0	1	1	0	0	0	0	0	0	4	28
927	0.195118919	54	Biomatrix	M	66	0	0	No	Yes	No	No	No	No	No	No	No		3	1	1	0	0	1	0	1	0	0	0	0	0	0	3.5	14
928	0.472187997	150	Biomatrix	M	39	1	1	No	Yes	No	No	No	No	No	Yes	No	45	3	1	1	0	0	0	1	1	0	0	0	0	0	1	4	23
929	0.505349044	283	Biomatrix	F	67	1	1	No	Yes	Yes	No	No	No	No	No	No	50	3	1	1	0	0	0	1	1	0	1	0	0	0	0	3	24
930	0.358221978	289	Biomatrix	M	56	2	1	No	No	Yes	Yes	No	No	No	No	No	32	2	2	2	0	1	0	1	1	0	0	0	0	1	0	3.5	37
931	0.75924059	368	Biomatrix	M	55	1	1	Yes	No	No	No	No	No	Yes	Yes	No	32	3	2	1	0	1	0	0	1	0	1	1	0	0	0	3.5	28
932	0.450631667	410	Biomatrix	F	73	1	1	Yes	Yes	No	No	No	No	No	No	No	46	2	1	1	0	0	0	1	1	0	0	0	0	0	0	3	24
933	0.41042284	350	Biomatrix	M	73	0	0	Yes	Yes	No	No	No	No	No	No	No		1	1	1	0	1	0	0	1	0	0	0	0	0	0	3.5	28
934	0.633055466	564	Biomatrix	F	72	1	1	No	No	Yes	No	No	No	No	No	No	50	1	1	1	0	1	0	0	1	0	0	0	0	0	0	3	28
935	0.294996143	151	Biomatrix	M	63	0	0	Yes	Yes	No	No	No	No	No	Yes	No		3	1	1	0	0	1	0	0	0	0	0	0	0	0	3	18
936	0.323449678	545	Biomatrix	F	71	1	1	Yes	Yes	No	No	No	No	No	No	No	62	1	1	1	0	0	0	1	0	0	0	0	0	0	0	3	18
938	0.51069828	51	Biomatrix	M	38	2	1	No	No	Yes	Yes	No	No	No	No	No	51	2	2	2	0	0	0	1	1	0	0	0	0	1	0	4	46
940	0.300228649	634	Biomatrix	F	73	1	1	Yes	Yes	No	No	No	No	No	No	No	63	1	1	1	0	1	0	0	0	0	0	0	0	0	0	3.5	17
943	0.436026206	187	Biomatrix	F	56	1	1	No	No	No	No	No	No	No	No	No	56	1	1	1	0	1	0	0	1	0	0	0	0	1	0	3.5	18
944	0.15254256	42	Biomatrix	F	67	1	1	No	No	No	No	No	No	No	No	No	63	1	1	1	0	0	1	0	0	0	0	0	0	0	0	4	14
946	0.503366826	608	Biomatrix	M	71	1	1	No	No	Yes	No	No	No	No	No	No	55	2	2	2	0	0	1	1	1	0	1	1	1	0	0	3.5	46
947	0.781605804	674	Biomatrix	M	68	1	1	Yes	Yes	Yes	No	No	No	No	Yes	No	46	3	3	1	0	1	0	0	1	0	1	0	1	0	0	2.75	28
948	0.374332406	340	Biomatrix	F	84	0	0	Yes	Yes	Yes	No	No	No	No	No	No	60	1	1	1	0	0	1	0	1	0	0	0	1	0	0	2.75	24
950	0.687106407	71	Biomatrix	M	62	1	1	No	Yes	Yes	Yes	Yes	No	No	No	No	60	2	2	3	0	1	1	0	0	0	1	1	0	0	0	3.5	92
952	0.669026279	628	Biomatrix	M	72	1	1	No	Yes	No	No	No	No	No	No	No	63	3	3	1	0	0	1	0	1	0	0	0	1	0	0	2.75	28
953	0.557088825	432	Biomatrix	M	61	1	1	No	Yes	No	No	No	No	No	No	No	45	1	1	1	0	1	0	0	1	0	0	1	1	0	0	3.5	28
954	0.308453259	215	Biomatrix	M	61	2	1	Yes	Yes	Yes	Yes	Yes	No	No	No	No	32	2	2	2	0	1	1	0	1	0	0	1	1	0	0	3.5	52
955	0.319378531	115	Biomatrix	M	75	2	1	No	Yes	No	No	Yes	No	No	No	No	34	2	2	1	0	0	0	1	1	0	0	0	1	0	0	3.5	28
957	0.759550581	691	Biomatrix	F	64	1	1	No	Yes	Yes	No	No	No	No	No	No	40	2	2	1	0	1	0	0	1	0	0	1	0	1	0	3.5	28
959	0.478250151	349	Biomatrix	M	54	1	1	No	Yes	Yes	No	No	No	No	No	No	56	1	1	1	0	1	0	0	0	0	0	0	0	0	0	3.5	23
960	0.378979163	631	Biomatrix	M	76	1	1	Yes	Yes	No	Yes	No	No	No	No	No	55	2	1	2	0	0	1	0	0	0	0	0	0	0	0	3	52
961	0.365209543	140	Biomatrix	M	70	2	1	No	No	No	No	No	No	No	No	No	34	3	1	2	0	1	0	0	1	0	0	0	0	1	0	3.5	37
962	0.651069129	377	Biomatrix	M	74	2	1	No	No	No	No	No	No	No	No	No	50	3	1	1	0	1	0	0	0	0	0	1	0	1	0	3.5	23
963	0.607993411	411	Biomatrix	F	59	2	1	Yes	No	No	No	No	No	No	No	No	55	2	2	3	0	1	1	0	1	0	0	1	1	1	0	3	64
1000	0.188690802	1	Xience	M	68	0	0	No	Yes	No	No	No	No	No	No	No	59	1	1	1	0	0	1	0	0	0	0	0	0	0	0	2.75	18
1001	0.465172634	2	Xience	M	55	0	0	Yes	Yes	No	No	No	No	No	No	No	65	1	1	1	0	0	0	1	1	0	0	0	0	0	0	3	28
1002	0.430387597	3	Xience	M	85	0	0	No	No	No	No	No	No	Yes	Yes	No	50	2	1	1	0	1	0	0	1	0	1	0	0	0	0	2.75	18
1003	0.580419725	4	Xience	M	54	0	0	No	Yes	Yes	No	No	No	No	No	No		1	1	1	0	1	0	0	0	0	0	0	0	0	0	3	28
1004	0.384565417	5	Xience	M	38	1	1	No	No	Yes	Yes	No	No	No	No	No		1	1	1	0	1	0	0	0	0	0	0	0	0	0	3.5	18
1005	0.302925688	6	Xience	M	70	0	0	Yes	Yes	No	No	No	No	No	No	No	62	2	1	1	0	1	0	0	0	0	0	0	0	0	0	3	15
1006	0.725388404	7	Xience	M	49	0	0	Yes	No	No	Yes	No	No	Yes	Yes	No	51	3	2	2	0	0	0	1	1	0	0	0	0	1	0	4	51
1007	0.484141501	8	Xience	F	68	0	0	Yes	No	No	No	No	No	No	No	No	65	2	2	2	0	1	0	1	1	0	0	0	0	0	0	3.5	48
1008	0.284469179	9	Xience	M	66	1	1	No	Yes	No	No	No	No	No	No	No	57.6	1	1	1	0	1	0	0	0	0	0	0	1	0	0	3.5	15
1009	0.789733128	10	Xience	F	78	1	1	No	No	No	No	No	No	No	No	No	57	2	1	1	0	0	0	1	1	0	0	0	0	0	0	2.5	38
1010	0.308125188	11	Xience	M	71	0	0	No	No	Yes	No	No	No	No	No	No	40	1	1	1	0	1	0	0	0	0	0	0	0	0	0	3.5	18
1012	0.617853479	12	Xience	M	52	0	0	No	No	Yes	No	No	No	No	No	No	64	3	3	3	0	1	1	1	1	0	1	0	0	0	0	3.5	68
1013	0.70340849	13	Xience	M	56	0	0	No	No	Yes	Yes	No	No	No	No	No	24.4	2	2	1	0	1	0	0	1	0	1	1	0	0	0	2.75	38
1014	0.357280191	14	Xience	M	69	0	0	No	No	No	No	No	No	No	No	No		1	2	1	0	0	0	1	0	0	0	0	0	0	0	2.5	18
1017	0.750093171	15	Xience	M	76	1	1	Yes	Yes	Yes	No	Yes	No	No	No	No	32.1	3	3	2	0	1	0	0	1	0	0	1	0	0	0	3	56
1018	0.447849558	16	Xience	M	77	0	0	No	Yes	No	No	No	No	No	Yes	No	70	1	1	1	0	1	0	0	0	0	1	0	0	0	0	2.75	28
1019	0.461037575	17	Xience	F	72	0	0	No	No	No	No	No	No	No	No	No	56	1	2	2	0	0	1	0	1	0	0	0	0	0	0	3	56
1020	0.576116329	18	Xience	F	74	0	0	No	No	Yes	No	No	No	No	Yes	No	55	1	1	1	0	0	0	1	0	0	0	0	0	0	0	3	28
1022	0.15197036	19	Xience	M	71	0	0	No	Yes	No	Yes	No	No	No	No	No	74	2	3	3	0	0	1	1	0	0	0	0	0	1	0	3.5	54
1023	0.396771166	20	Xience	M	56	1	1	Yes	Yes	No	Yes	No	No	No	No	No	40	2	1	1	0	1	0	0	0	0	0	0	0	0	0	3	23
1024	0.539406983	21	Xience	M	67	0	0	No	No	No	No	No	No	Yes	Yes	No	67	2	1	1	0	1	0	0	1	0	0	1	0	0	0	3.5	15
1025	0.356881083	22	Xience	M	56	0	0	No	Yes	No	Yes	No	No	No	Yes	No	72	2	1	1	0	1	0	0	0	0	0	0	0	0	0	3	18
1026	0.218782655	23	Xience	F	73	0	0	No	Yes	No	No	No	No	No	No	No	73	1	1	1	0	1	0	0	1	0	1	0	0	0	0	2.5	15
1028	0.448979137	24	Xience	M	51	1	1	Yes	Yes	Yes	Yes	No	No	No	No	No	64	1	1	1	0	1	0	0	0	0	0	0	0	0	0	3.5	23
1029	0.500860166	25	Xience	M	28	1	1	No	Yes	Yes	Yes	No	No	No	No	No	48.9	1	1	1	0	1	0	0	1	0	0	0	0	0	0	2.5	23
1030	0.218058975	26	Xience	M	57	0	0	No	Yes	No	Yes	No	No	No	No	No	55	1	1	1	0	1	0	0	0	0	0	0	0	0	0	2.5	15
1031	0.165246261	27	Xience	M	72	0	0	No	Yes	No	No	No	No	No	Yes	No	56	3	2	2	0	1	1	0	0	0	0	1	0	0	0	3.5	24
1032	0.43722835	28	Xience	F	61	0	0	No	No	No	No	No	No	No	No	No		1	2	1	0	1	0	0	0	0	0	0	0	0	0	3	23
1033	0.344912	29	Xience	M	57	0	0	No	No	Yes	No	No	No	No	No	No		1	1	1	0	1	0	0	1	0	0	0	0	0	0	3.5	15
1034	0.531963033	30	Xience	F	50	2	1	No	Yes	No	No	No	No	No	No	No	40	1	1	1	0	0	0	1	1	0	0	0	0	1	0	2.5	28
1035	0.357283186	31	Xience	M	73	0	0	No	No	No	No	No	No	No	No	No	67	1	2	1	0	1	0	0	1	0	0	0	0	0	0	2.75	15
1036	0.363771249	32	Xience	M	61	1	1	Yes	No	No	No	No	No	No	No	No	55	1	1	1	0	0	0	1	0	0	0	0	0	0	0	3	18
1037	0.417632903	33	Xience	M	56	0	0	No	No	Yes	Yes	No	No	No	No	No		2	1	1	0	0	0	1	0	0	0	0	0	0	0	3.5	23
1038	0.652848788	34	Xience	M	68	0	0	Yes	Yes	Yes	No	No	No	No	No	No	60	3	2	2	0	1	0	0	1	0	0	0	0	0	0	2.75	46
1039	0.373548994	35	Xience	F	71	1	1	Yes	Yes	Yes	Yes	No	No	No	No	No	57	3	1	1	0	0	0	1	0	0	1	0	0	0	0	2.75	18
1040	0.591282455	36	Xience	F	77	0	0	No	Yes	No	No	No	No	No	No	No	62	3	3	3	0	1	1	0	1	0	1	0	0	0	0	3.5	79
1042	0.532659686	37	Xience	M	69	1	1	Yes	No	No	No	No	No	No	No	No	57	1	1	1	0	1	0	0	1	0	0	0	1	0	0	3	23
1043	0.556312253	38	Xience	M	72	1	1	Yes	Yes	Yes	Yes	Yes	No	No	No	No	70	3	3	3	0	0	1	1	1	0	0	0	0	0	0	3.5	74
1045	0.704574926	39	Xience	F	68	0	0	Yes	Yes	Yes	No	No	No	No	No	No	67	1	1	1	0	0	0	1	1	0	0	0	1	0	0	3.5	38
1046	0.789676082	40	Xience	M	71	2	1	Yes	Yes	No	No	No	No	No	No	No	61	2	2	2	0	0	0	1	1	1	0	0	1	1	1	3.5	66
1047	0.634036601	41	Xience	F	86	2	1	No	Yes	No	No	No	No	No	No	No	61	1	1	1	0	1	0	0	1	1	1	0	1	0	0	3	38
1048	0.183788651	42	Xience	M	64	0	0	No	Yes	No	No	No	No	No	No	No		1	1	1	0	0	1	0	0	0	0	0	0	0	0	2.5	15
1049	0.514980869	43	Xience	F	73	0	0	Yes	Yes	Yes	No	No	No	No	No	No	55	2	1	1	0	1	0	0	1	0	1	0	0	0	0	2.75	28
1051	0.583311936	44	Xience	M	68	2	1	No	No	Yes	No	No	No	No	No	No	45	2	1	1	0	1	0	0	1	0	0	0	0	0	0	3	25
1052	0.791859992	45	Xience	M	68	0	0	No	No	No	No	No	No	No	No	No	37.6	3	3	3	0	1	1	1	1	0	1	0	1	0	0	3	88
1053	0.456778664	46	Xience	F	71	0	0	No	No	Yes	No	No	No	No	No	No		1	1	1	0	1	0	0	0	0	0	0	0	0	0	3.5	23
1055	0.312433585	47	Xience	M	60	0	0	Yes	No	No	No	No	No	No	No	No		1	1	1	0	0	1	0	0	0	0	0	0	0	0	2.75	23
1058	0.654109976	48	Xience	M	48	1	1	No	Yes	Yes	No	No	No	Yes	Yes	No	74	1	2	1	0	0	0	1	0	0	0	0	0	0	0	3	18
1059	0.617588859	49	Xience	M	31	0	0	No	No	No	No	No	No	Yes	Yes	No		1	1	1	0	1	0	0	0	0	0	0	0	0	0	3.5	28
1060	0.419498682	50	Xience	M	68	0	0	Yes	Yes	No	No	No	No	No	No	No	64	1	1	1	0	1	0	0	1	0	0	0	0	0	0	2.75	23
1061	0.557221197	51	Xience	M	63	1	1	No	Yes	No	No	No	No	No	No	No		1	1	1	0	1	0	0	1	0	1	0	0	0	0	3	33
1062	0.234404367	52	Xience	M	59	0	0	Yes	Yes	No	No	Yes	No	No	No	No	56	2	1	1	1	0	0	0	1	0	0	1	0	0	0	3.5	15
1064	0.764665674	53	Xience	M	82	1	1	Yes	Yes	Yes	No	No	No	No	Yes	No	68	3	1	1	0	0	0	1	1	0	1	0	0	0	0	3	33
1065	0.175164339	54	Xience	M	45	0	0	Yes	Yes	No	Yes	No	No	No	No	No	57	1	1	1	0	0	1	0	0	0	0	0	0	0	0	3.5	23
1066	0.854126922	55	Xience	F	62	0	0	No	No	Yes	No	No	No	No	No	No		3	1	1	0	1	0	0	1	0	0	0	0	0	0	2.5	38
1070	0.302575184	56	Xience	M	59	0	0	Yes	No	No	No	No	No	No	No	No	57	1	1	1	0	1	0	0	0	0	0	0	0	0	0	2.75	15
1071	0.549953729	57	Xience	F	63	1	1	No	No	Yes	No	No	No	No	No	No	68	1	1	1	0	0	0	1	1	0	0	0	1	0	0	3.5	23
1073	0.32939717	58	Xience	M	43	2	1	Yes	Yes	No	No	No	No	No	No	No	58	2	1	1	0	1	0	0	1	0	1	0	0	1	0	3.5	18
1074	0.156040754	59	Xience	M	74	0	0	No	No	No	No	No	No	No	No	No	42	2	1	1	0	0	1	0	0	0	0	0	0	0	0	2.75	12
1075	0.742982116	60	Xience	F	68	1	1	No	No	No	No	No	No	No	No	No	62	3	2	2	0	1	0	1	1	0	0	0	0	0	0	3.5	56
1076	0.512125991	61	Xience	F	77	1	1	No	No	No	No	No	No	No	No	No	40	1	1	1	0	1	0	0	1	0	0	1	0	0	0	2.75	23
1077	0.451363266	62	Xience	M	65	0	0	No	Yes	Yes	No	No	No	No	No	No	57	1	1	1	0	1	0	0	1	0	0	0	0	0	0	3	23
1078	0.681611369	63	Xience	F	81	1	1	No	No	Yes	No	No	No	No	No	No	53	2	2	2	0	1	1	0	1	0	0	0	0	0	0	2.75	56
1079	0.462219269	64	Xience	M	65	0	0	No	No	No	No	No	No	No	No	No	71	1	1	1	0	0	0	1	0	0	0	0	0	0	0	3.5	28
1080	0.26458889	65	Xience	M	65	1	1	Yes	Yes	No	No	No	No	No	No	No	65	1	1	1	0	0	1	0	0	0	0	0	0	0	0	2.75	18
1081	0.377372727	66	Xience	M	42	2	1	No	Yes	Yes	Yes	No	No	No	No	No		1	1	1	0	0	1	0	1	0	0	0	0	1	0	2.5	23
1083	0.276727928	67	Xience	M	81	0	0	No	Yes	No	No	No	No	No	No	No	61	3	2	2	0	0	0	1	1	0	0	1	0	0	0	3.5	36
1084	0.410055167	68	Xience	M	54	0	0	Yes	No	Yes	No	No	No	No	No	No		2	2	1	0	0	1	0	1	0	0	0	0	0	0	2.75	18
1086	0.539124084	69	Xience	M	58	0	0	No	Yes	No	No	No	No	No	No	No	56	2	2	1	0	1	0	0	1	0	0	1	0	0	0	3	23
1087	0.369848246	70	Xience	M	46	0	0	No	No	Yes	No	No	No	No	No	No		1	1	1	0	1	0	0	0	0	0	0	0	0	0	3.5	18
1088	0.73325806	71	Xience	M	55	1	1	Yes	No	No	No	No	No	No	No	No	40	1	1	1	0	0	0	1	1	0	0	0	0	0	0	2.5	38
1089	0.228751135	72	Xience	F	74	1	1	No	Yes	No	No	Yes	No	No	No	No	67	1	2	1	0	0	0	1	0	0	1	0	0	0	0	3	23
1090	0.584193099	73	Xience	M	74	0	0	Yes	Yes	No	No	Yes	No	No	No	No	52	3	2	1	0	1	0	0	1	0	1	0	0	0	0	2.75	38
1091	0.170597308	74	Xience	M	55	0	0	No	Yes	No	No	No	No	No	No	No	76	2	2	2	0	0	0	1	0	0	0	0	0	0	0	3.5	29
1092	0.705372979	75	Xience	M	60	0	0	No	No	No	No	No	No	No	Yes	No		3	2	2	0	0	1	1	0	0	0	0	0	0	0	3.5	61
1093	0.433266758	76	Xience	M	44	0	0	No	Yes	Yes	Yes	No	No	No	No	No	61	2	2	2	0	0	1	1	1	0	0	0	0	0	0	3	51
1094	0.385095689	77	Xience	M	73	0	0	No	No	No	Yes	No	No	No	No	No	64	3	3	3	0	1	1	1	1	0	1	1	0	0	0	3	62
1095	0.22997154	78	Xience	M	64	0	0	No	No	No	No	No	No	No	No	No	74	2	2	2	0	1	0	1	0	0	0	0	0	0	0	3.5	30
1097	0.522073364	79	Xience	M	60	1	1	Yes	No	No	No	No	No	No	No	No	69	2	1	1	0	0	0	1	1	0	0	0	0	0	0	3.5	23
1099	0.502243676	80	Xience	M	74	0	0	No	Yes	Yes	Yes	No	No	No	No	No	60	2	2	1	0	0	0	1	0	0	0	0	0	0	0	3.5	28
1100	0.687136264	81	Xience	M	55	0	0	No	No	Yes	Yes	No	No	No	No	No	61	2	2	2	0	0	1	1	1	0	0	0	0	0	0	3	56
1101	0.535845464	82	Xience	M	74	0	0	No	No	No	No	No	No	No	No	No	60	1	1	1	0	1	0	0	1	0	0	0	0	0	0	2.75	28
1102	0.479315725	83	Xience	M	45	0	0	No	No	No	No	No	No	No	No	No	61	2	2	2	0	0	1	0	1	0	1	0	0	0	0	2.75	56
1103	0.625693865	84	Xience	F	64	0	0	Yes	Yes	No	No	No	No	No	No	No	68	1	2	1	0	1	0	0	1	0	0	1	0	0	0	2.75	28
1104	0.623431307	85	Xience	M	51	0	0	No	No	Yes	No	No	No	No	No	No	77	2	1	1	0	0	0	1	1	0	0	0	1	0	0	3	23
1105	0.411350034	86	Xience	F	78	0	0	Yes	Yes	Yes	No	No	No	No	No	No	63	1	1	1	0	1	0	0	0	0	0	0	0	0	0	3.5	23
1106	0.319282145	87	Xience	M	62	0	0	Yes	Yes	Yes	No	No	No	No	No	No	55	1	1	1	0	1	0	0	0	0	0	0	0	0	0	3.5	18
1107	0.555941797	88	Xience	F	80	0	0	No	Yes	Yes	No	No	No	No	No	No	67	2	3	2	0	1	1	0	0	0	0	0	0	0	0	2.75	43
1108	0.443851926	89	Xience	M	60	1	1	No	No	No	No	No	No	Yes	Yes	No	55	2	2	2	0	0	1	1	0	0	0	0	0	1	0	3.5	36
1109	0.316402173	90	Xience	F	57	0	0	No	Yes	Yes	No	No	No	No	No	No	65	1	1	1	0	1	0	0	0	0	0	0	0	0	0	3	15
1110	0.397397969	91	Xience	M	63	0	0	Yes	Yes	No	No	No	No	No	Yes	No	78	3	3	3	0	1	1	1	1	0	0	0	0	0	0	3	56
1111	0.336383999	92	Xience	M	60	0	0	No	Yes	No	No	No	No	No	No	No	60	2	1	1	0	0	1	0	1	0	0	0	0	0	0	2.5	23
1113	0.248622213	93	Xience	M	65	1	1	No	Yes	No	Yes	No	No	No	No	No		1	1	1	0	0	1	0	1	0	0	0	0	0	0	3	23
1114	0.369042013	94	Xience	M	74	0	0	Yes	Yes	No	No	No	No	No	Yes	No	69	1	1	1	0	0	0	1	0	0	0	0	0	0	0	3.5	23
1115	0.220147576	95	Xience	M	72	0	0	No	Yes	No	Yes	Yes	No	No	No	No	68	2	2	2	0	1	0	1	1	0	0	0	0	0	1	3.5	46
1117	0.483178495	96	Xience	M	66	0	0	No	No	No	No	No	No	No	Yes	No	73	2	2	2	0	0	1	1	0	0	0	0	0	0	0	2.75	41
1118	0.689562732	97	Xience	F	60	0	0	Yes	No	No	No	No	No	No	Yes	No	60	3	1	1	0	0	0	1	1	0	1	0	0	0	0	2.5	33
1119	0.375226884	98	Xience	M	76	0	0	Yes	Yes	No	No	No	No	No	Yes	No	61	1	1	1	0	1	0	0	0	0	0	0	0	0	0	2.5	18
1120	0.305066743	99	Xience	M	71	1	1	No	Yes	Yes	No	No	No	No	No	No	45	2	2	1	0	0	1	0	0	0	0	0	0	0	0	3.5	18
1121	0.362914799	100	Xience	F	69	0	0	No	Yes	No	No	No	No	No	No	No	64	1	1	1	0	1	0	0	1	0	1	0	0	0	0	3	28
1122	0.494323556	101	Xience	F	79	0	0	No	No	No	No	No	No	No	No	No	77	1	2	2	0	1	0	0	1	0	1	0	0	0	0	2.75	51
1125	0.377553401	102	Xience	M	71	0	0	Yes	Yes	No	No	No	No	No	No	No	69	2	1	1	0	1	0	0	1	1	1	1	1	0	0	3.5	18
1126	0.289447512	103	Xience	F	82	1	1	No	Yes	Yes	No	No	No	No	No	No	63	3	3	3	0	1	0	1	0	0	0	0	1	0	0	3	48
1127	0.43908249	104	Xience	F	68	1	1	No	Yes	Yes	No	No	No	No	No	No	64	2	1	1	0	1	0	0	0	0	0	0	0	0	0	3	15
1129	0.317202325	105	Xience	M	55	0	0	No	No	Yes	No	No	No	No	Yes	No	73	1	1	1	0	0	1	0	0	0	0	1	0	0	0	3.5	15
1130	0.445296436	106	Xience	M	65	0	0	No	No	Yes	Yes	No	No	No	Yes	No	41	1	1	1	0	0	0	1	1	0	0	0	0	0	0	3.5	28
1131	0.642118341	107	Xience	M	65	0	0	No	No	Yes	No	No	No	No	No	No	63	3	3	3	0	1	1	1	1	0	0	0	0	0	0	3	74
1132	0.22780552	108	Xience	M	69	0	0	No	Yes	No	No	No	No	No	No	No	74	2	3	3	0	1	0	1	0	0	0	0	0	0	0	3.5	54
1134	0.484336395	109	Xience	F	65	0	0	No	Yes	No	No	Yes	No	No	Yes	No	69	3	3	1	0	0	0	1	0	0	0	1	0	0	0	3.5	23
1135	0.63855006	110	Xience	M	69	1	1	No	No	Yes	No	No	No	No	No	No	65	1	1	1	0	1	0	0	0	0	0	0	0	0	0	3.5	28
1136	0.318507048	111	Xience	M	69	1	1	No	No	No	No	No	No	No	No	No	39.8	2	2	1	0	0	1	0	0	0	0	0	0	0	0	2.75	18
1138	0.678869594	112	Xience	M	62	0	0	No	No	Yes	Yes	No	No	No	No	No	61	1	1	1	0	1	0	0	1	0	0	0	0	0	0	3.5	38
1139	0.459354615	113	Xience	M	42	0	0	No	Yes	Yes	Yes	No	No	No	No	No	63	2	2	2	0	1	1	0	1	0	0	0	0	0	0	3.5	46
1140	0.470302167	114	Xience	F	82	1	1	Yes	Yes	No	No	Yes	No	No	No	No	70	3	1	1	0	1	0	0	0	0	0	0	0	0	0	2.75	23
1141	0.312186417	115	Xience	M	76	0	0	Yes	Yes	No	No	Yes	No	No	No	No	27	2	2	2	0	0	1	1	1	0	0	0	0	0	0	2.5	56
1142	0.49553333	116	Xience	F	60	0	0	No	No	No	No	No	No	No	No	No	65	1	1	1	0	1	0	0	1	0	0	1	0	0	0	3	23
1143	0.322215715	117	Xience	M	51	1	1	Yes	Yes	Yes	No	No	No	No	No	No	62	1	1	1	0	1	0	0	1	0	1	0	0	0	0	3.5	18
1144	0.394041716	118	Xience	M	78	1	1	No	No	No	No	No	No	No	No	No	34	3	1	1	0	1	0	0	1	0	1	0	0	0	0	2.5	18
1145	0.312906139	119	Xience	M	49	1	1	No	No	No	Yes	No	No	No	No	No	72	1	1	1	0	0	0	1	0	0	0	0	0	0	0	2.75	15
1146	0.324838566	120	Xience	M	88	2	1	No	Yes	No	No	No	No	No	No	No	30	1	1	1	0	1	0	0	1	0	0	0	0	1	0	2.75	18
1147	0.249771299	121	Xience	M	52	0	0	No	Yes	No	Yes	No	No	No	Yes	No		1	1	1	0	1	0	0	0	0	0	0	0	0	0	2.75	15
1148	0.429265522	122	Xience	M	55	0	0	No	Yes	No	Yes	No	No	No	No	No	61	2	4	4	0	1	0	1	1	0	0	1	1	0	0	3.5	89
1150	0.295629085	123	Xience	F	57	0	0	Yes	Yes	No	No	No	No	No	No	No	36.8	1	1	1	0	1	0	0	0	0	0	0	1	0	0	2.5	18
1151	0.466662191	124	Xience	M	60	2	1	No	Yes	Yes	Yes	No	No	No	No	No	66	1	1	1	0	1	0	0	1	0	0	0	1	0	0	3	23
1152	0.266259762	125	Xience	M	62	1	1	Yes	Yes	No	No	No	No	No	No	No	59	1	2	2	0	1	0	0	0	0	0	0	0	0	0	3.5	36
1153	0.357145947	126	Xience	M	58	0	0	Yes	Yes	Yes	Yes	No	No	No	No	No	59	2	4	2	0	1	0	0	1	0	1	1	0	0	0	2.75	33
1155	0.544816444	127	Xience	M	74	0	0	No	Yes	Yes	No	No	No	No	No	No	67	1	1	1	0	1	0	0	1	0	0	1	0	0	0	3	23
1156	0.280782909	128	Xience	M	53	0	0	No	No	Yes	Yes	No	No	No	No	No	39	2	2	1	0	0	1	0	1	0	0	0	0	0	0	2.75	18
1157	0.192708272	129	Xience	F	77	0	0	No	Yes	Yes	No	No	No	No	No	No		2	3	4	0	1	1	0	1	0	1	1	0	0	0	3	76
1158	0.24658727	130	Xience	M	58	0	0	Yes	Yes	No	No	Yes	No	No	No	No		1	1	1	0	1	0	0	1	0	0	1	0	0	0	3.5	23
1159	0.531948592	131	Xience	F	69	0	0	Yes	No	No	No	No	No	Yes	Yes	No	56	2	2	1	0	1	0	0	0	0	0	0	0	0	0	3.5	18
1160	0.58139803	132	Xience	M	85	0	0	No	No	Yes	No	No	No	No	No	No	71	2	2	1	0	1	0	0	0	0	0	0	0	0	0	2.5	18
1161	0.408179134	133	Xience	M	48	2	1	No	No	Yes	No	No	No	No	No	No	43	1	1	1	0	1	0	0	0	0	0	1	0	0	0	3.5	18
1162	0.265344542	134	Xience	M	60	0	0	Yes	Yes	No	Yes	No	No	No	Yes	No	73	1	1	1	0	0	1	0	0	0	0	0	0	0	0	3	23
1163	0.457258129	135	Xience	F	52	0	0	Yes	No	No	No	No	No	No	No	No		1	1	1	0	1	0	0	1	0	0	0	0	0	0	2.75	23
1164	0.644229668	136	Xience	M	67	2	1	No	Yes	Yes	No	No	No	No	No	No	43	3	1	2	0	0	0	1	1	0	1	0	0	1	0	3.5	56
1165	0.424053913	137	Xience	M	53	0	0	Yes	Yes	No	Yes	No	No	No	No	No	59	2	2	2	0	1	1	0	1	0	0	1	0	0	0	3	43
1166	0.551726609	138	Xience	M	44	0	0	No	Yes	No	No	No	No	No	No	No		3	2	1	0	1	0	0	1	0	0	1	0	0	0	3	18
1167	0.747890747	139	Xience	M	49	1	1	No	No	Yes	No	No	No	No	No	No	50	1	2	1	0	1	0	0	1	0	0	1	0	0	0	3	28
1168	0.405459723	140	Xience	M	50	1	1	No	No	Yes	Yes	No	No	No	No	No	63	1	1	1	0	0	0	1	1	0	0	0	0	0	0	3	18
1169	0.280534608	141	Xience	M	66	0	0	No	Yes	No	No	No	No	No	No	No	57	1	1	1	0	0	0	1	1	0	0	0	1	0	0	3	18
1170	0.351833676	142	Xience	M	59	1	1	No	No	No	Yes	No	No	No	No	No	56	2	1	1	0	0	0	1	0	0	0	0	0	0	0	3	18
1172	0.463418494	143	Xience	M	56	0	0	No	No	No	No	No	No	No	No	No	67	1	1	1	0	1	0	0	0	0	0	0	0	0	0	2.75	23
1173	0.492374566	144	Xience	M	57	1	1	No	No	No	No	No	No	No	No	No	58	3	3	3	0	1	1	1	0	0	0	0	0	0	0	3	59
1174	0.482893508	145	Xience	M	61	0	0	Yes	Yes	Yes	No	No	No	No	No	No	65	1	2	2	0	0	0	1	1	0	0	0	0	0	0	3	46
1175	0.480297777	146	Xience	F	69	0	0	No	No	No	No	No	No	No	No	No		1	1	1	0	1	0	0	1	0	0	0	1	0	0	2.75	23
1177	0.537138034	147	Xience	M	54	1	1	No	No	No	No	No	No	Yes	Yes	No	32.2	1	1	1	0	0	0	1	1	0	0	0	1	0	0	3.5	23
1178	0.476891908	148	Xience	F	66	2	1	Yes	Yes	No	No	No	No	Yes	Yes	No	30	3	2	2	0	0	0	1	1	0	0	0	0	1	0	3.5	37
1179	0.215855976	149	Xience	M	61	0	0	Yes	Yes	No	Yes	No	No	Yes	No	No	62	1	1	1	0	0	1	0	0	0	0	0	0	0	0	2.5	15
1180	0.482808017	150	Xience	M	55	0	0	No	Yes	No	No	No	No	No	No	No	60	3	3	3	0	1	0	1	0	0	0	0	0	0	0	3.5	69
1181	0.330777993	151	Xience	F	63	0	0	Yes	Yes	No	No	No	No	No	No	No	71	2	2	2	0	0	0	1	1	0	0	0	0	1	0	3.5	36
1183	0.536588791	152	Xience	F	76	0	0	No	Yes	No	No	No	No	No	No	No	57	3	2	1	0	1	0	0	1	0	1	0	0	0	0	2.75	28
1184	0.570329658	153	Xience	M	55	0	0	No	Yes	No	No	No	No	No	No	No	66	2	2	2	0	0	1	0	1	0	0	0	0	0	0	2.5	56
1185	0.387420694	154	Xience	M	71	1	1	No	Yes	No	No	No	No	No	No	No	48	2	1	1	0	0	0	1	0	0	0	0	0	0	0	3.5	23
1186	0.508566546	155	Xience	M	38	1	1	Yes	No	No	Yes	No	No	No	No	No	64	2	2	2	0	1	0	1	1	0	0	0	0	0	0	3.5	46
1187	0.595811114	156	Xience	M	65	0	0	No	Yes	No	No	No	No	Yes	Yes	No	50	1	1	1	0	1	0	0	0	0	0	0	0	0	0	3	28
1188	0.464284592	157	Xience	M	71	1	1	No	Yes	No	Yes	No	No	No	No	No	45	3	2	2	0	1	0	1	1	0	0	1	0	0	0	3.5	43
1189	0.401009484	158	Xience	M	73	1	1	No	Yes	No	No	No	No	No	No	No	35	3	4	4	0	1	1	1	0	0	0	0	0	0	0	4	87
1190	0.361588636	159	Xience	F	61	0	0	No	Yes	Yes	No	No	No	No	No	No	60	2	2	2	0	1	0	1	0	0	0	0	0	0	0	3.5	41
1191	0.424560404	160	Xience	M	67	1	1	Yes	Yes	No	No	No	No	No	No	No	38.5	3	1	1	0	0	1	0	1	0	0	0	0	0	0	2.5	23
1193	0.631668049	161	Xience	M	73	1	1	No	No	No	No	No	No	No	No	No	62	2	1	1	1	0	0	0	1	0	0	1	0	0	0	3.5	23
1194	0.351321672	162	Xience	M	64	0	0	No	No	Yes	No	No	No	No	No	No	67	1	1	1	0	0	0	1	0	0	0	0	0	0	0	3.5	18
1195	0.496932219	163	Xience	M	70	1	1	No	Yes	No	No	No	No	No	Yes	No	70	1	1	1	0	1	0	0	1	0	0	1	0	0	0	3	18
1196	0.178497664	164	Xience	M	79	0	0	No	No	No	No	No	No	No	No	No	51	2	3	3	0	1	1	0	1	0	0	0	0	0	0	3.5	59
1197	0.677142777	165	Xience	M	56	1	1	No	Yes	No	No	No	No	No	No	No	73	2	2	2	0	1	0	1	1	0	0	0	0	0	0	4	56
1198	0.409376771	166	Xience	M	64	0	0	Yes	Yes	No	No	No	No	No	No	No	36	2	1	1	0	1	0	0	1	0	0	0	1	0	0	3	23
1199	0.3876892	167	Xience	M	46	0	0	Yes	Yes	No	No	No	No	No	No	No		1	1	1	0	1	0	0	1	0	0	0	0	0	0	3	23
1201	0.774167823	168	Xience	F	83	2	1	No	Yes	Yes	No	No	No	No	Yes	No	60	3	1	1	1	0	0	0	1	0	0	1	0	0	0	3.5	28
1202	0.322653134	169	Xience	F	50	0	0	No	No	No	No	No	No	Yes	Yes	No		1	1	1	0	0	1	0	0	0	0	0	0	0	0	2.5	15
1203	0.29460212	170	Xience	M	55	0	0	Yes	Yes	No	No	No	No	No	No	No	67	1	1	1	0	1	0	0	1	0	0	0	0	0	0	4	21
1204	0.682725868	171	Xience	M	64	0	0	No	No	Yes	No	No	No	No	No	No	71	2	2	2	0	1	0	1	1	0	0	0	0	0	0	3	49
1205	0.291391674	172	Xience	M	83	1	1	No	No	Yes	No	No	No	No	No	No	57	3	2	2	1	0	1	0	1	0	0	1	0	0	0	3.5	33
1206	0.785972228	173	Xience	M	61	0	0	Yes	No	No	No	Yes	No	Yes	Yes	No		3	2	1	1	0	0	0	1	0	0	1	1	0	0	3	28
1207	0.304459836	174	Xience	F	81	2	1	No	No	No	No	Yes	No	No	No	No	50	3	1	1	0	0	0	1	1	0	0	0	0	0	0	3.5	23
1208	0.595027706	175	Xience	M	56	2	1	No	No	Yes	Yes	No	No	No	No	No	54	1	1	1	0	1	0	0	1	0	0	0	0	1	0	3.5	28
1210	0.287764406	176	Xience	F	69	1	1	No	Yes	No	No	No	No	No	No	No	63	2	2	2	0	1	1	0	0	0	0	1	0	0	0	3.5	43
1211	0.480101106	177	Xience	M	57	0	0	No	Yes	Yes	No	No	No	No	No	No		3	1	1	0	1	0	0	0	0	0	0	0	0	0	3.5	18
1212	0.49004595	178	Xience	F	78	0	0	Yes	No	No	No	No	No	No	Yes	No	64	1	1	1	0	1	0	0	0	0	0	0	0	0	0	2.75	23
1214	0.333197118	179	Xience	F	74	0	0	Yes	Yes	Yes	No	No	No	No	No	No	50	2	2	2	0	1	0	1	1	0	0	0	0	0	0	3	36
1215	0.490761103	180	Xience	M	47	0	0	No	Yes	No	Yes	No	No	No	Yes	No		2	1	1	0	1	0	0	1	0	0	0	0	0	0	3	26
1216	0.265143352	181	Xience	M	58	0	0	No	No	No	Yes	No	No	No	No	No	65	1	1	2	0	1	0	0	1	0	1	0	0	1	0	3.5	43
1219	0.371979415	182	Xience	M	58	2	1	No	No	Yes	Yes	No	No	No	No	No	35	3	1	1	1	0	0	0	0	0	0	0	0	0	0	3.5	15
1220	0.35800409	183	Xience	M	68	0	0	Yes	No	No	No	No	No	Yes	Yes	No		1	1	1	0	0	0	1	1	0	1	0	0	0	0	2.75	18
1221	0.732859473	184	Xience	F	55	0	0	No	Yes	Yes	No	No	No	No	No	No	70	2	3	3	0	0	1	1	0	0	0	0	0	0	0	3	79
1223	0.667665925	185	Xience	M	75	0	0	No	Yes	No	No	No	No	No	No	No	69	2	3	2	0	0	1	1	1	0	1	0	0	0	0	3	61
1225	0.608651817	186	Xience	F	86	0	0	Yes	Yes	Yes	No	No	No	No	No	No		3	3	3	0	0	1	1	1	0	0	0	1	0	0	3	69
1226	0.427947568	187	Xience	F	70	0	0	No	Yes	No	No	No	No	No	No	No	63	1	1	1	0	0	0	1	1	0	0	0	0	0	0	3	28
1227	0.664890002	188	Xience	M	48	1	1	Yes	No	No	No	No	No	No	No	No	60	2	2	2	0	1	0	1	1	0	0	0	1	0	0	3	51
1228	0.589846609	189	Xience	M	61	0	0	Yes	Yes	Yes	No	No	No	Yes	Yes	No	60	3	1	1	0	0	0	1	0	0	0	0	0	0	0	3.5	18
1229	0.28483822	190	Xience	M	72	0	0	No	Yes	No	No	Yes	No	No	No	No	33	1	1	1	0	1	0	0	0	0	0	0	0	0	0	2.5	28
1230	0.334696218	191	Xience	F	74	1	1	No	Yes	Yes	Yes	No	No	No	No	No	69	2	1	1	0	0	0	1	1	0	0	0	0	0	0	3.5	16
1232	0.483030533	192	Xience	M	55	0	0	Yes	No	Yes	No	No	No	No	No	No	56	2	2	1	0	0	1	0	0	0	0	0	0	0	0	2.75	23
1233	0.535306072	193	Xience	M	58	0	0	No	No	No	Yes	No	No	Yes	Yes	No		2	1	1	0	1	0	0	0	0	0	0	0	0	0	3	23
1234	0.361214206	194	Xience	M	74	0	0	No	Yes	No	No	No	No	No	No	No		1	1	1	0	0	0	1	0	0	0	0	0	0	0	2.5	23
1235	0.577480998	195	Xience	M	69	0	0	Yes	Yes	No	No	No	No	No	No	No	57	2	1	1	0	1	0	0	1	0	0	0	0	0	0	2.5	28
1236	0.785356124	196	Xience	M	60	0	0	No	No	No	No	No	No	No	Yes	No		2	1	1	0	1	0	0	1	0	0	0	0	0	0	3	38
1237	0.719938222	197	Xience	M	66	0	0	No	Yes	Yes	Yes	No	No	No	No	No	66	2	2	2	0	1	0	1	0	0	0	0	0	0	0	3.5	61
1238	0.54216721	198	Xience	M	67	0	0	Yes	Yes	No	No	No	No	No	No	Yes	46	3	1	1	0	1	0	0	0	0	0	0	0	0	0	2.5	18
1239	0.670683984	199	Xience	M	59	2	1	Yes	Yes	No	Yes	No	No	No	No	No	48	2	1	1	0	1	0	0	1	0	0	0	0	0	0	2.75	38
1240	0.71031604	200	Xience	M	65	1	1	Yes	No	No	No	Yes	No	No	No	No		2	3	2	0	1	0	0	1	0	0	0	0	0	0	3.5	61
1241	0.54492302	201	Xience	M	72	0	0	No	Yes	No	No	No	No	Yes	Yes	Yes	59	2	1	1	0	1	0	0	0	0	0	0	0	0	0	2.5	12
1242	0.887771631	202	Xience	F	74	0	0	No	Yes	Yes	No	No	No	No	No	No	59	2	2	2	0	1	0	1	1	0	0	0	0	0	0	3.5	76
1243	0.306222184	203	Xience	M	48	2	1	Yes	Yes	No	No	No	No	No	No	No	56	1	1	1	0	1	0	0	1	0	0	0	0	0	0	2.5	15
1244	0.445578166	204	Xience	M	72	0	0	No	No	No	No	No	No	No	No	No	77	1	1	1	0	0	1	0	1	0	1	0	0	0	0	2.5	33
1246	0.460845181	205	Xience	M	69	0	0	Yes	Yes	No	No	No	No	No	No	No	30	3	2	2	0	1	0	0	1	0	1	1	0	0	0	3.5	51
1247	0.527427787	206	Xience	M	77	0	0	Yes	Yes	No	Yes	No	No	No	No	No		3	2	1	0	1	0	0	1	0	0	0	0	0	0	3.5	28
1248	0.526507679	207	Xience	M	60	0	0	Yes	No	No	No	No	No	No	No	No	70	1	1	1	0	0	0	1	1	0	0	0	0	0	0	3	28
1249	0.338925193	208	Xience	M	76	2	1	No	Yes	No	No	No	No	No	No	No	68	1	1	1	0	0	0	1	1	0	0	0	0	1	0	3.5	18
1250	0.600730774	209	Xience	M	76	0	0	No	No	No	No	No	No	No	Yes	Yes		3	1	1	0	0	0	1	1	0	1	0	0	0	0	2.75	23
1252	0.40774991	210	Xience	F	75	1	1	Yes	Yes	No	No	No	No	No	No	No	70	1	2	2	0	0	0	1	0	0	0	1	0	1	0	3	38
1254	0.2833474	211	Xience	M	74	0	0	No	No	No	No	No	No	No	No	No		2	1	1	0	0	1	0	0	0	0	0	0	0	0	2.5	18
1255	0.312099293	212	Xience	M	77	0	0	Yes	No	No	No	No	No	No	No	No		1	1	1	0	1	0	0	0	0	0	0	0	0	0	3	18
1256	0.695969649	213	Xience	M	75	0	0	Yes	Yes	No	No	No	No	No	No	No	70	1	1	1	0	0	0	1	1	0	0	0	0	0	0	2.5	38
1257	0.665447196	214	Xience	M	68	0	0	No	No	No	Yes	No	No	No	No	No	67	2	2	1	0	1	0	0	1	0	0	0	0	0	0	3	33
1258	0.319783807	215	Xience	M	76	0	0	No	Yes	No	Yes	Yes	No	No	No	No		3	2	2	0	1	1	0	1	0	1	1	0	0	0	3.5	56
1259	0.369072913	216	Xience	M	66	0	0	No	Yes	No	Yes	No	No	No	Yes	No	58	2	1	1	0	0	1	0	0	0	0	0	0	0	0	2.75	28
1261	0.749938214	217	Xience	M	75	1	1	No	No	No	No	No	No	No	Yes	No	63	1	1	1	0	1	0	0	1	0	1	0	0	0	0	2.5	38
1262	0.52336226	218	Xience	M	79	0	0	Yes	No	No	No	No	No	Yes	Yes	No	50	1	1	1	0	1	0	0	1	0	1	1	0	0	0	3	23
1263	0.284618581	219	Xience	F	84	0	0	No	Yes	No	No	No	No	No	No	No	57	1	1	1	0	1	0	0	1	0	0	1	0	0	0	3.5	18
1264	0.32530592	220	Xience	M	75	0	0	No	No	No	No	No	No	No	Yes	No		1	1	1	0	1	0	0	0	0	0	0	0	0	0	3.5	18
1265	0.304048084	221	Xience	M	63	0	0	No	Yes	No	Yes	No	No	No	Yes	No		1	1	1	0	0	0	1	0	0	0	0	0	0	0	3.5	23
1267	0.288810172	222	Xience	M	70	0	0	Yes	Yes	No	No	No	No	No	No	No	64	1	1	1	0	0	0	1	1	0	1	0	0	0	0	2.75	23
1268	0.563002627	223	Xience	M	70	0	0	Yes	No	No	No	No	No	No	Yes	No		2	2	2	0	1	0	0	1	0	1	0	0	0	0	4	56
1269	0.271337425	224	Xience	M	76	2	1	Yes	Yes	No	No	No	No	No	No	No	35	1	1	1	0	1	0	0	1	0	0	0	0	0	0	2.75	18
1270	0.334947139	225	Xience	M	71	0	0	No	Yes	No	Yes	No	No	No	No	No		2	1	1	0	1	0	0	1	0	1	1	0	0	0	3	23
1271	0.288618747	226	Xience	M	57	0	0	No	Yes	No	Yes	No	No	No	No	No	64	2	2	2	0	1	0	1	1	0	1	0	1	0	0	4	51
1272	0.56882942	227	Xience	M	76	0	0	No	No	No	No	No	No	No	No	No	63	2	3	1	0	1	0	0	0	0	0	0	0	0	0	3	23
1273	0.502276477	228	Xience	M	62	0	0	No	No	No	No	No	No	No	No	No		1	1	1	0	1	0	0	1	0	0	0	0	0	0	3.5	28
1275	0.399420609	229	Xience	M	59	0	0	No	No	No	No	No	No	No	No	No	74	2	2	2	0	1	1	0	1	0	0	0	0	0	0	3	46
1277	0.616528277	230	Xience	M	83	0	0	Yes	Yes	No	No	No	No	No	Yes	No	52.8	2	2	2	0	0	1	1	0	0	0	0	0	0	0	3	61
1278	0.582123313	231	Xience	M	89	0	0	No	Yes	No	No	No	No	No	No	No	61	3	1	1	0	1	0	0	1	0	1	0	0	0	0	3	33
1279	0.554520171	232	Xience	M	58	0	0	No	No	No	No	No	No	No	No	No		1	1	2	0	1	0	0	1	0	0	0	0	1	0	2.5	46
1280	0.436997691	233	Xience	M	66	1	1	Yes	Yes	No	No	No	No	No	No	No	63	1	3	1	0	1	0	0	1	0	1	0	0	0	0	2.75	21
1281	0.636848274	234	Xience	M	41	0	0	No	Yes	Yes	Yes	No	No	No	No	No		2	1	1	0	0	0	1	1	0	0	0	0	0	0	2.75	33
1282	0.731284863	235	Xience	M	61	0	0	No	No	No	No	No	No	Yes	Yes	No	58	3	2	2	1	0	0	1	1	0	1	0	0	0	0	3.5	46
1283	0.143442361	236	Xience	M	61	0	0	No	Yes	Yes	Yes	No	No	No	No	No		1	1	1	0	0	1	0	0	0	0	0	0	0	0	3	12
1284	0.774754898	237	Xience	M	59	0	0	No	No	No	No	No	No	No	No	No	64	2	1	1	0	1	0	0	1	0	0	0	0	0	0	2.75	38
1285	0.29186422	238	Xience	M	44	1	1	No	No	Yes	Yes	No	No	No	No	No	48	1	2	2	0	0	0	1	1	0	0	0	0	1	0	3	30
1286	0.435579754	239	Xience	F	60	0	0	Yes	Yes	No	No	No	No	No	No	Yes		3	1	1	1	0	0	0	0	0	0	0	0	0	0	3.5	15
1287	0.6453662	240	Xience	M	67	1	1	No	No	No	No	No	No	No	No	No	60	2	2	2	0	0	1	1	1	0	0	1	0	0	0	3	51
1290	0.552120862	241	Xience	M	61	0	0	No	Yes	Yes	Yes	No	No	No	No	No		1	1	1	0	1	0	0	1	0	0	1	0	0	0	3	28
1292	0.646445769	242	Xience	F	74	1	1	Yes	Yes	Yes	No	No	No	Yes	Yes	No	47	2	2	1	0	0	0	1	0	0	0	0	0	0	0	2.75	18
1293	0.491688203	243	Xience	M	56	0	0	Yes	Yes	No	No	No	No	No	Yes	No		1	1	1	0	0	0	1	1	0	0	0	0	0	0	3.5	28
1295	0.743244758	244	Xience	M	58	0	0	No	Yes	Yes	Yes	No	No	No	Yes	No		1	1	1	0	0	0	1	1	0	0	0	0	0	0	2.5	38
1297	0.624424644	245	Xience	M	70	0	0	No	Yes	No	No	No	No	No	Yes	No		2	1	1	0	1	0	0	1	0	0	0	0	0	0	2.5	28
1298	0.661007683	246	Xience	M	74	1	1	Yes	Yes	No	No	No	No	No	No	No	45.1	2	1	1	0	1	0	0	1	0	0	0	0	0	0	3	33
1299	0.575738645	247	Xience	F	69	0	0	No	Yes	No	No	Yes	No	No	No	No	67	2	1	1	0	1	0	0	1	0	0	0	0	0	0	3	38
1300	0.273381711	248	Xience	M	58	0	0	No	Yes	No	Yes	No	No	No	Yes	No	63	1	2	2	0	0	0	1	1	0	0	0	0	0	0	3	41
1301	0.472688938	249	Xience	M	52	0	0	No	No	No	No	No	No	No	No	No	66	1	2	2	0	1	0	0	1	0	1	0	0	0	0	4	51
1302	0.780936172	250	Xience	M	67	1	1	No	No	No	No	No	No	No	No	No	67	2	2	2	0	1	0	1	1	0	1	0	0	1	0	3.5	56
1303	0.446807147	251	Xience	F	83	1	1	Yes	Yes	No	No	No	No	No	No	No	69	3	1	1	0	1	0	0	1	0	1	0	0	0	0	2.5	18
1304	0.630223779	252	Xience	M	69	1	1	No	No	No	Yes	No	No	Yes	Yes	No		2	3	3	0	1	0	1	1	0	0	1	0	0	0	3.5	69
1305	0.376789393	253	Xience	F	83	1	1	Yes	Yes	No	No	No	No	No	No	No	69	2	1	1	0	1	0	0	1	0	1	0	0	0	0	2.5	18
1306	0.417163125	254	Xience	M	60	1	1	No	No	No	No	No	No	No	No	No	63	2	1	1	1	0	0	0	0	0	0	0	0	0	0	3.5	15
1307	0.457576096	255	Xience	M	73	1	1	No	No	Yes	No	No	No	No	No	No	66	2	1	1	0	1	0	0	0	0	0	0	0	0	0	3.5	15
1308	0.460995501	256	Xience	M	60	1	1	Yes	No	No	No	No	No	No	No	No	59	1	1	1	0	1	0	0	1	0	1	0	0	0	0	3	26
1309	0.416406431	257	Xience	F	66	1	1	No	Yes	Yes	No	No	No	No	No	No	64	2	1	1	0	0	0	1	0	0	0	0	0	0	0	3.5	18
1310	0.452934769	258	Xience	M	62	0	0	No	Yes	No	No	No	No	No	No	No	40	1	1	1	0	1	0	0	0	0	0	0	0	0	0	3.5	33
1311	0.240525314	259	Xience	M	52	0	0	No	No	No	Yes	No	No	No	No	No	64	1	1	1	0	0	1	0	0	0	0	0	0	0	0	3	23
1312	0.32458056	260	Xience	F	65	1	1	Yes	Yes	No	No	Yes	No	No	No	No		2	2	2	0	1	1	0	1	0	0	0	0	0	0	2.5	41
1314	0.341454363	261	Xience	M	49	1	1	No	No	No	Yes	No	No	No	No	No	40	1	1	1	0	1	0	0	1	0	0	0	0	1	0	3.5	18
1316	0.426066751	262	Xience	M	64	0	0	No	No	No	No	No	No	No	Yes	No	62	1	1	1	0	0	0	1	1	0	0	0	1	0	0	3.5	23
1318	0.800106125	263	Xience	M	61	0	0	No	Yes	No	Yes	No	No	No	No	No		2	2	2	0	1	0	1	1	0	0	1	1	0	0	3.5	71
1320	0.604779348	264	Xience	M	76	0	0	Yes	Yes	Yes	No	No	No	No	No	No	61	3	2	1	0	0	0	1	0	0	0	0	0	0	0	3	23
1321	0.186188108	265	Xience	M	66	0	0	No	Yes	Yes	No	No	No	No	No	No	55	1	1	1	0	0	1	0	0	0	0	0	0	0	0	3	15
1322	0.510124044	266	Xience	F	59	1	1	Yes	Yes	No	No	Yes	No	No	No	No		1	1	1	0	1	0	0	1	0	0	0	0	1	0	3.5	33
1323	0.410959867	267	Xience	F	69	0	0	No	No	No	No	No	No	No	No	No		3	1	1	0	0	1	0	0	0	0	0	0	0	0	2.5	23
1324	0.460480864	268	Xience	M	62	0	0	No	No	No	No	No	No	No	No	No	67	1	1	1	0	1	0	0	0	0	0	0	0	0	0	2.75	23
1325	0.240688835	269	Xience	M	73	0	0	Yes	Yes	No	No	Yes	No	No	No	No	65	2	1	1	0	0	0	1	1	0	1	0	0	0	0	3.5	28
1326	0.545576345	270	Xience	M	66	0	0	No	No	Yes	Yes	No	No	No	No	No	62	2	4	2	0	0	0	1	1	0	0	0	0	0	0	3.5	46
1328	0.622181164	271	Xience	M	73	0	0	No	No	Yes	No	No	No	No	No	No	68	1	1	1	0	1	0	0	1	0	0	0	0	0	0	3	28
1330	0.542698916	272	Xience	M	51	0	0	Yes	No	Yes	Yes	No	No	No	No	No	72	1	1	1	0	1	0	0	1	0	0	0	0	0	0	2.5	23
1331	0.501281226	273	Xience	M	51	0	0	Yes	No	Yes	Yes	No	No	No	No	No	69	2	1	1	0	0	0	1	1	0	0	0	1	0	0	3.5	23
1332	0.43643402	274	Xience	M	37	1	1	No	No	No	Yes	No	No	No	No	No	67	2	2	2	0	1	1	0	0	0	0	0	0	0	0	3	48
1333	0.476165453	275	Xience	M	69	0	0	Yes	No	No	No	No	No	No	No	No	63	2	2	2	0	1	1	0	0	0	0	0	0	0	0	2.5	41
1334	0.521143966	276	Xience	F	66	1	1	No	Yes	No	No	No	No	No	No	No	63	2	1	1	0	0	0	1	1	0	0	0	0	1	0	2.5	18
1337	0.162205729	277	Xience	M	63	1	1	Yes	Yes	No	No	Yes	No	No	No	No	64	1	1	1	0	0	1	0	0	0	0	0	0	0	0	2.75	18
1338	0.165948	278	Xience	F	67	0	0	No	Yes	No	No	No	No	No	No	No	73	1	1	1	0	0	0	1	0	0	1	0	0	0	0	3	15
1340	0.242339903	279	Xience	M	58	0	0	No	Yes	No	Yes	No	No	No	No	No	64	2	2	2	0	1	0	0	0	0	0	0	0	0	0	3	36
1342	0.301447904	280	Xience	M	72	1	1	Yes	Yes	Yes	Yes	No	No	No	No	No	26.7	3	1	1	0	0	1	0	0	0	0	0	1	0	0	3	18
1344	0.800188449	281	Xience	M	71	1	1	No	Yes	No	No	No	No	No	No	No	61	3	4	2	0	1	1	0	1	0	0	1	0	0	0	2.5	56
1346	0.294943033	282	Xience	F	75	0	0	No	Yes	No	No	No	No	No	No	No		1	1	1	0	1	0	0	0	0	0	0	0	0	0	3	18
1347	0.524530225	283	Xience	M	65	1	1	No	No	No	Yes	No	No	No	No	No	35	2	2	1	0	1	0	0	0	0	0	1	0	0	0	3	23
1349	0.470244599	284	Xience	F	87	1	1	No	Yes	No	Yes	No	No	No	No	No	68	3	3	3	0	1	0	1	1	0	1	0	0	0	0	3	69
1350	0.187528388	285	Xience	M	60	0	0	No	Yes	No	Yes	No	No	No	No	No	63	1	1	1	0	0	0	1	0	0	0	0	0	0	0	3.5	18
1351	0.635424797	286	Xience	M	57	0	0	No	Yes	No	No	No	No	No	No	No		1	1	1	0	1	0	0	1	0	0	0	0	0	0	2.5	33
1353	0.450816186	287	Xience	M	57	0	0	Yes	No	No	No	No	No	No	No	No		1	1	1	0	1	0	0	1	0	0	0	0	0	0	3	24
1354	0.46048809	288	Xience	M	60	0	0	No	No	No	No	No	No	No	No	No	63	3	1	1	0	0	1	0	1	0	0	0	0	0	0	2.5	23
1355	0.322970613	289	Xience	M	52	0	0	Yes	Yes	Yes	No	No	No	No	No	No	67	2	2	2	0	0	1	1	1	0	0	1	0	0	0	3	36
1356	0.405493733	290	Xience	M	49	0	0	Yes	Yes	No	No	No	No	No	No	No	66	1	1	1	0	1	0	0	0	0	0	0	0	0	0	3	23
1357	0.675959871	291	Xience	M	73	0	0	Yes	Yes	No	No	No	No	No	No	No	51.2	3	1	1	1	0	0	0	1	0	0	0	0	0	0	3.5	33
1358	0.407425395	292	Xience	M	53	0	0	No	Yes	Yes	Yes	No	No	No	No	No	59	1	2	1	0	1	0	0	1	1	1	1	0	0	0	3.5	23
1359	0.498920893	293	Xience	M	43	0	0	No	Yes	No	Yes	No	No	No	No	No	58	1	1	1	0	1	0	0	1	0	0	1	0	1	0	2.75	23
1360	0.496049859	294	Xience	F	55	0	0	No	Yes	Yes	No	No	No	No	No	No	58	2	2	2	0	0	1	1	1	0	1	0	0	0	0	3	46
1361	0.214577779	295	Xience	M	74	0	0	Yes	Yes	No	No	No	No	No	No	No	41	1	1	1	0	1	0	0	0	0	0	0	0	0	0	3.5	18
1362	0.389664535	296	Xience	M	66	0	0	Yes	Yes	No	No	No	No	No	No	No		1	1	1	0	1	0	0	0	0	0	0	0	0	0	3	23
1363	0.54373421	297	Xience	M	62	1	1	No	No	No	No	No	No	No	No	No		2	1	1	1	0	0	0	1	0	0	1	0	0	0	3.5	18
1364	0.239467914	298	Xience	F	82	1	1	No	Yes	No	No	No	No	No	No	No	54.4	1	1	1	0	0	0	1	1	0	0	0	1	0	0	3.5	15
1366	0.564329658	299	Xience	M	76	0	0	No	Yes	Yes	No	No	No	No	No	No		2	1	1	0	1	0	0	1	0	0	1	0	0	0	3	23
1368	0.331397351	300	Xience	M	75	1	1	No	Yes	No	Yes	No	No	No	No	No	61	1	1	1	0	1	0	0	0	0	0	0	0	0	0	2.5	18
1369	0.541574017	301	Xience	F	68	2	1	No	No	No	No	No	No	No	No	No		1	1	1	0	1	0	0	1	0	0	0	0	1	0	2.5	23
1370	0.372165061	302	Xience	F	59	1	1	No	No	No	No	No	No	No	No	No		1	1	1	0	1	0	0	0	0	0	0	1	0	0	3	15
1371	0.536251814	303	Xience	M	55	0	0	No	No	Yes	Yes	No	No	No	Yes	No	67	1	2	2	0	1	0	0	1	0	0	0	0	0	0	3	46
1372	0.689554208	304	Xience	M	51	1	1	Yes	Yes	No	No	No	No	No	No	No	22.6	2	2	2	0	1	0	1	1	0	1	0	0	0	0	3	61
1373	0.87123979	305	Xience	M	50	2	1	Yes	Yes	No	No	No	No	No	No	No	50.2	2	2	2	0	1	1	0	1	0	0	0	0	1	0	2.75	66
1374	0.536019309	306	Xience	M	52	2	1	No	Yes	Yes	No	No	No	No	No	No	43.8	1	1	1	0	1	0	0	1	0	0	0	0	1	0	3	23
1375	0.858319699	307	Xience	F	66	2	1	No	Yes	Yes	No	No	No	No	No	No	63	1	2	2	0	0	0	1	1	0	0	0	0	1	0	3	66
1376	0.434845947	308	Xience	M	59	0	0	No	No	No	No	No	No	No	No	No		1	1	2	0	1	0	0	1	0	0	0	1	0	0	3	46
1378	0.333406528	309	Xience	M	72	0	0	No	Yes	No	No	No	No	No	No	No	61	2	1	1	0	0	0	1	1	0	0	0	0	0	0	2.75	18
1379	0.358885799	310	Xience	M	54	0	0	No	Yes	Yes	No	No	No	No	No	No	69	1	1	1	0	0	1	0	0	0	0	0	0	0	0	2.75	23
1380	0.375191518	311	Xience	M	75	0	0	No	No	No	Yes	No	No	No	No	No	58	2	2	2	0	1	0	1	1	0	1	0	0	0	0	2.75	49
1382	0.570928576	312	Xience	M	68	2	1	No	No	Yes	No	No	No	Yes	No	No		2	1	1	1	0	0	0	1	0	0	0	0	1	0	3	12
1383	0.236890151	313	Xience	F	49	1	1	No	No	No	No	No	No	No	No	No	61	1	1	1	0	0	1	0	0	0	0	0	0	0	0	2.75	15
1389	0.619857875	314	Xience	M	42	1	1	No	No	No	Yes	No	No	No	No	No	64	2	2	2	0	1	0	0	1	1	0	1	1	0	1	3	42
1390	0.39993224	315	Xience	M	88	1	1	No	Yes	Yes	No	No	No	No	Yes	No	61	1	1	1	0	0	0	1	1	0	0	0	0	0	0	3.5	18
1394	0.469586834	316	Xience	F	69	1	1	No	No	Yes	No	No	No	No	No	No	65	3	3	3	0	1	1	1	0	1	0	0	0	0	0	2.5	48
1399	0.586977785	317	Xience	M	69	1	1	No	No	No	No	No	No	No	Yes	No	78	1	2	2	0	1	0	0	1	0	1	1	1	0	0	2.5	38
1400	0.410627434	318	Xience	F	81	1	1	No	No	No	No	No	No	No	No	No	61	2	2	2	0	1	0	1	0	0	0	1	1	0	0	2.75	33
1403	0.64000441	319	Xience	M	66	1	1	No	No	No	Yes	No	No	Yes	No	No	25	1	1	1	0	0	0	1	1	0	1	0	1	0	0	2.75	38
1404	0.395376818	320	Xience	M	50	2	1	No	No	Yes	Yes	No	No	No	No	No	51	1	1	1	0	0	0	1	1	0	0	0	1	0	0	3.5	23
1406	0.284363456	321	Xience	F	72	0	0	Yes	Yes	No	No	No	No	No	Yes	No		1	1	1	0	0	1	0	1	0	0	0	0	0	0	2.75	23
1407	0.517471893	322	Xience	M	72	1	1	No	No	No	Yes	No	No	No	No	No	66	2	2	1	0	0	0	1	1	0	0	0	0	0	0	3	23
1411	0.181267805	323	Xience	M	69	0	0	Yes	Yes	No	No	No	No	No	No	No		1	1	1	0	0	1	0	0	0	0	0	0	0	0	2.75	15
1412	0.697314202	324	Xience	F	69	1	1	No	Yes	Yes	No	No	No	No	No	No	63	1	1	2	0	1	0	0	1	0	0	0	0	0	0	3	56
1415	0.272969115	325	Xience	M	55	1	1	Yes	Yes	Yes	No	No	No	No	No	No	57	1	1	1	0	0	1	0	0	0	0	0	0	0	0	2.75	15
1416	0.224929421	326	Xience	M	67	0	0	No	Yes	No	No	No	No	No	No	No	68	1	1	1	0	1	0	0	0	0	0	0	0	0	0	3.5	15
1417	0.51366698	327	Xience	M	76	2	1	No	No	No	No	No	No	No	No	No	53	1	1	1	0	1	0	0	1	0	0	0	0	1	0	3	23
1418	0.532459063	328	Xience	F	72	1	1	No	Yes	Yes	No	No	No	No	No	No	74	1	1	1	0	0	0	1	1	0	0	0	0	0	0	4	28
1419	0.241714712	329	Xience	M	53	0	0	Yes	Yes	No	Yes	No	No	No	No	No	58	1	1	1	0	0	1	0	1	0	0	0	0	0	0	3.5	28
1421	0.764311935	330	Xience	F	76	1	1	Yes	Yes	No	No	No	No	No	No	No	62	2	2	2	0	0	1	1	1	0	0	0	0	0	0	2.75	66
1423	0.832345879	331	Xience	F	73	0	0	No	Yes	No	No	No	No	No	No	No		2	2	4	0	0	1	1	1	0	0	0	0	0	0	3.5	122
1424	0.48539816	332	Xience	M	64	0	0	Yes	Yes	No	Yes	No	No	No	No	No		1	1	1	0	1	0	0	1	0	0	0	0	0	0	3.5	33
1427	0.453692123	333	Xience	M	46	1	1	No	No	Yes	Yes	No	No	No	No	No	50	1	1	2	0	0	0	1	1	0	0	0	0	1	0	4	46
1428	0.299867393	334	Xience	M	69	0	0	No	No	Yes	Yes	No	No	No	No	No	53	1	1	1	0	0	1	0	1	0	0	0	0	0	0	2.75	23
1431	0.311243108	335	Xience	M	65	0	0	Yes	Yes	No	Yes	No	No	No	No	No	47	1	1	1	0	1	0	0	1	0	0	1	0	0	0	3.5	23
1432	0.314207746	336	Xience	M	59	2	1	No	No	No	No	No	No	No	No	No	61	1	1	1	0	0	0	1	0	0	0	0	0	1	0	3.5	15
1433	0.753585737	337	Xience	M	62	1	1	No	No	No	No	No	No	No	Yes	No	42	1	1	1	0	1	0	0	1	0	0	0	0	0	0	3	38
1434	0.575974085	338	Xience	M	58	1	1	No	No	No	No	No	No	No	No	No	68	1	1	1	0	1	0	0	1	0	0	0	0	0	0	3.5	28
1435	0.339330369	339	Xience	F	76	1	1	Yes	Yes	Yes	No	No	No	No	No	No		1	1	3	0	1	0	0	1	0	0	1	0	0	0	3.5	64
1437	0.358744959	340	Xience	M	52	1	1	No	Yes	No	No	No	No	No	No	No	68.5	1	1	1	0	1	0	0	0	0	0	0	1	0	0	3	15
1438	0.505179785	341	Xience	F	65	1	1	Yes	Yes	No	No	No	No	No	Yes	No	65	1	1	1	0	1	0	0	1	0	0	1	1	0	0	2.5	15
1439	0.462253304	342	Xience	M	50	1	1	Yes	No	Yes	Yes	No	No	No	No	No	52	1	1	1	0	0	0	1	0	0	0	0	0	1	0	2.5	15
1440	0.518176709	343	Xience	F	53	1	1	No	No	No	No	No	No	No	No	No	63.2	1	1	1	0	1	0	0	0	0	0	1	0	0	0	3.5	23
1441	0.523722122	344	Xience	M	50	1	1	No	No	No	Yes	No	No	No	No	No	57	2	3	3	0	1	1	0	1	1	0	1	1	1	0	3	64
1442	0.623516357	345	Xience	M	47	0	0	No	No	No	No	No	No	No	No	No		1	1	1	0	1	0	0	1	0	0	1	0	1	0	3	23
1443	0.522530846	346	Xience	F	76	0	0	No	No	No	No	Yes	No	No	No	No	78.5	2	2	2	0	1	1	0	1	1	0	0	1	0	0	2.75	58
1444	0.78355369	347	Xience	F	44	1	1	Yes	Yes	No	No	No	No	No	No	No	57.8	1	1	1	0	1	0	0	1	1	0	1	1	1	0	2.75	28
1445	0.124935138	348	Xience	M	58	0	0	Yes	Yes	No	No	No	Yes	No	No	No	35	1	1	1	0	0	0	1	0	0	1	0	0	0	0	3	15
1446	0.44090558	349	Xience	F	72	2	1	Yes	Yes	No	Yes	No	No	No	No	No	61.9	1	1	1	0	0	0	1	1	0	0	0	0	1	1	3.5	28
1447	0.431300168	350	Xience	F	76	1	1	Yes	No	Yes	No	No	No	No	No	No	56	1	1	1	0	0	1	0	0	0	0	0	1	1	0	2.5	15
1450	0.478258313	351	Xience	F	68	1	1	No	Yes	Yes	No	No	No	No	No	No	72	1	1	1	0	1	0	0	0	0	0	0	1	0	0	2.5	15
1451	0.770017673	352	Xience	M	76	1	1	Yes	Yes	Yes	No	No	No	No	No	No	65	3	2	2	0	0	0	1	1	0	0	1	1	1	0	4	50
1452	0.615443954	353	Xience	F	74	1	1	No	Yes	Yes	No	No	No	No	No	No	78.5	2	1	1	1	0	0	0	0	0	0	0	1	0	0	3	18
1453	0.74434499	354	Xience	F	78	1	1	No	No	Yes	No	No	No	No	No	No	73	3	2	2	1	0	0	1	1	0	0	1	1	0	0	3	38
1455	0.399893877	355	Xience	M	65	1	1	No	No	No	Yes	No	No	No	No	No	66	2	1	1	0	1	0	0	0	0	0	0	0	0	0	2.5	15
1456	0.403993633	356	Xience	M	65	2	1	No	No	No	Yes	No	No	No	No	No	41	1	1	1	0	1	0	0	0	0	0	0	1	1	0	3	21
1457	0.337981709	357	Xience	M	53	1	1	No	No	No	Yes	No	No	No	No	No	60	1	1	1	0	0	0	1	0	0	0	0	1	0	0	3	18
1459	0.527287837	358	Xience	F	69	1	1	No	Yes	Yes	No	No	No	No	No	No	56	2	2	2	0	0	0	1	1	1	0	1	1	0	0	4	46
1461	0.621459422	359	Xience	F	75	0	0	No	Yes	No	No	No	No	No	No	No	68	2	3	3	0	1	0	1	1	0	1	0	1	0	0	3.5	84
1464	0.443653833	360	Xience	M	49	1	1	No	No	No	Yes	No	No	No	Yes	No	59	2	1	1	0	0	1	0	1	1	0	0	0	0	0	3	23
1465	0.732111225	361	Xience	M	53	2	1	No	Yes	Yes	Yes	No	No	Yes	Yes	No	38	1	1	1	0	1	0	0	1	1	1	0	0	1	0	3	33
1470	0.859455709	362	Xience	M	52	1	1	No	No	Yes	Yes	No	No	No	No	No	64	3	2	3	0	1	0	0	1	0	0	1	1	0	0	3.5	84
1471	0.584392797	363	Xience	F	76	1	1	Yes	Yes	No	No	No	No	No	No	No	58	1	1	1	0	1	0	0	1	0	0	1	1	0	0	2.5	23
1476	0.520898587	364	Xience	F	70	0	0	No	Yes	No	No	No	No	No	No	No	68	1	1	1	0	1	0	0	1	0	1	1	1	0	0	3.5	33
1477	0.597432678	365	Xience	M	73	1	1	No	No	Yes	No	No	No	No	No	No	68	2	1	1	0	1	0	0	0	0	0	0	1	0	0	3	18
1481	0.203679106	366	Xience	M	57	1	1	No	No	Yes	Yes	No	No	No	No	No	49	2	2	2	0	1	1	0	0	0	0	1	1	0	0	3.5	33
1485	0.771456382	367	Xience	F	56	1	1	No	Yes	Yes	No	No	No	No	No	No	69	1	1	1	0	1	0	0	1	1	0	1	1	0	0	3	28
1489	0.806408105	368	Xience	M	37	1	1	Yes	No	No	Yes	No	No	No	No	No	46	3	1	1	0	0	0	1	1	0	0	0	1	0	0	2.75	38
1491	0.693614526	369	Xience	M	69	0	0	No	No	No	No	No	No	No	No	No	61	2	1	2	0	1	0	0	1	1	1	1	1	0	0	3.5	61
1492	0.567001973	370	Xience	F	70	2	1	No	Yes	No	No	No	No	No	No	No	52	3	1	2	0	0	0	1	1	0	0	0	1	0	0	3	51
1493	0.463370371	371	Xience	M	40	2	1	No	Yes	Yes	Yes	No	No	Yes	Yes	No	45	3	2	2	0	0	1	1	0	1	0	0	1	0	0	3.5	36
1495	0.776210823	372	Xience	M	56	1	1	No	No	Yes	No	No	No	No	No	No	62	2	1	1	0	1	0	0	1	1	0	1	1	0	0	3	23
1496	0.356962415	373	Xience	M	53	1	1	No	Yes	No	Yes	No	No	No	No	No	56	2	2	2	0	0	1	1	1	1	0	0	1	0	0	3.5	46
1498	0.51136118	374	Xience	F	66	1	1	No	Yes	Yes	No	No	No	No	No	No	58	2	1	1	0	0	1	0	1	1	0	0	1	0	0	3	23
1500	0.489816444	375	Xience	M	57	2	1	Yes	No	No	Yes	No	No	No	No	No	33	1	1	1	0	1	0	0	1	0	1	0	0	0	0	3	38
1501	0.747249142	376	Xience	F	74	1	1	No	No	Yes	Yes	No	No	No	No	No	67	1	1	1	0	1	0	0	1	0	1	1	0	0	0	3	38
1506	0.698673476	377	Xience	M	56	2	1	No	Yes	Yes	No	No	No	No	No	No	33	3	1	1	0	1	0	0	1	1	0	1	0	1	0	3.5	23
1507	0.309967452	378	Xience	M	59	0	0	No	No	Yes	No	No	No	No	No	No	61	3	2	2	0	0	1	0	1	0	0	0	0	0	0	2.75	33
1508	0.479421508	379	Xience	F	63	2	1	Yes	Yes	No	Yes	No	No	No	No	No	48	1	1	1	0	0	0	1	1	0	0	0	1	0	0	3	33
1509	0.471169227	380	Xience	M	77	0	0	Yes	Yes	No	No	Yes	No	No	No	No	59	3	2	2	0	1	0	0	1	1	0	0	1	0	0	3	46
1510	0.528563798	381	Xience	M	74	2	1	No	Yes	No	No	No	No	No	No	No	56	2	2	2	0	1	0	1	1	1	0	0	1	0	0	3.5	49
1514	0.655451856	382	Xience	M	54	1	1	No	Yes	Yes	Yes	No	No	No	No	No	37	3	1	1	0	0	1	0	1	0	0	0	1	0	0	3.5	38
1515	0.432328602	383	Xience	M	75	2	1	No	Yes	Yes	No	No	No	No	No	No	46	1	1	1	0	1	0	0	0	0	0	1	1	0	0	3	18
1516	0.724516459	384	Xience	F	75	1	1	Yes	No	No	No	No	No	Yes	Yes	No	26	2	2	2	0	1	1	0	1	1	0	0	1	0	0	2.75	56
1518	0.506975369	385	Xience	M	52	1	1	No	Yes	No	Yes	No	No	No	No	No	58	2	2	2	0	1	0	1	1	0	0	1	1	0	0	4	53
1520	0.627811488	386	Xience	M	64	0	0	No	No	No	No	No	No	Yes	Yes	No		2	1	1	0	0	0	1	1	1	0	0	1	0	0	3.5	23
1521	0.550300829	387	Xience	F	64	1	1	No	Yes	Yes	No	No	No	No	No	No	50	1	1	1	0	1	0	0	1	0	0	1	1	0	0	3.5	23
1524	0.422188399	388	Xience	M	73	1	1	No	No	Yes	Yes	No	No	No	No	No	45	3	3	4	0	1	0	1	1	0	0	1	1	0	0	3	82
1526	0.675461686	389	Xience	M	44	2	1	No	No	No	Yes	No	No	Yes	No	No	56	2	1	1	0	1	0	0	1	0	0	0	1	0	0	3	28
1528	0.621822507	390	Xience	F	62	1	1	No	No	Yes	No	No	No	No	No	No	58	1	2	2	0	0	1	0	1	1	0	0	1	0	0	3	51
1530	0.45535829	391	Xience	M	34	1	1	No	No	Yes	Yes	No	No	No	No	No	54	1	1	1	0	0	0	1	1	0	1	0	1	0	0	3.5	28
1531	0.689785945	392	Xience	F	81	1	1	No	No	Yes	Yes	No	No	No	No	No	61	2	2	2	0	1	0	0	1	1	0	1	1	0	0	3.5	46
1532	0.65634458	393	Xience	F	66	0	0	Yes	No	Yes	No	No	No	No	No	No	58	2	2	2	0	1	1	0	1	1	1	1	1	0	1	2.75	52
1534	0.661058725	394	Xience	M	49	1	1	No	Yes	No	Yes	No	No	No	Yes	No	59	2	3	3	0	1	1	0	1	1	1	1	1	0	0	3.5	72
1535	0.526018929	395	Xience	M	46	2	1	No	No	Yes	Yes	No	No	No	No	No	46	1	1	1	0	0	0	1	1	0	0	0	1	0	0	4	33
1536	0.505338486	396	Xience	F	82	2	1	Yes	Yes	No	No	No	No	No	No	No	45	3	2	2	0	0	0	1	1	0	0	0	1	0	0	4	51
1539	0.628882984	397	Xience	M	50	0	0	No	No	Yes	Yes	No	No	No	No	No	63	2	2	2	0	1	1	0	1	0	0	0	1	0	0	3.5	51
1541	0.524160269	398	Xience	F	73	0	0	Yes	Yes	No	No	No	No	No	No	No	69	1	1	1	0	1	0	0	1	0	0	0	1	0	0	3	28
1542	0.291630894	399	Xience	F	75	2	1	No	Yes	No	Yes	No	No	No	No	No	59	2	2	2	0	0	0	1	1	1	0	0	1	0	0	2.75	36
1543	0.435275695	400	Xience	M	76	0	0	Yes	Yes	No	Yes	No	No	No	No	No	47	3	2	2	0	1	0	0	1	1	1	1	1	0	0	3.5	43
1545	0.337326152	401	Xience	F	84	2	1	No	Yes	Yes	No	No	No	No	No	No		1	1	1	0	0	0	1	1	0	0	0	0	0	0	3.5	23
1546	0.350091316	402	Xience	M	69	0	0	No	No	No	No	No	No	No	No	No	58	1	2	2	0	1	1	0	1	0	0	0	1	0	0	2.75	38
1548	0.270587069	403	Xience	M	47	1	1	No	No	No	Yes	No	No	No	No	No	60	1	1	1	0	0	0	1	1	0	1	0	0	0	0	3.5	23
1549	0.519326904	404	Xience	M	47	1	1	No	No	Yes	No	No	No	No	No	No	50	3	3	3	0	1	1	1	1	0	0	0	1	0	0	4	68
1550	0.704066328	405	Xience	F	56	2	1	No	No	Yes	No	No	No	No	No	No	57	3	2	2	0	0	0	1	0	0	0	0	1	0	0	3.5	51
1552	0.40482159	406	Xience	M	61	2	1	No	No	No	No	No	No	No	No	No	51	3	1	1	0	1	1	1	0	0	0	0	0	0	0	3.5	26
1553	0.490678279	407	Xience	M	70	2	1	No	Yes	Yes	Yes	No	No	No	No	No	48	2	1	1	0	0	0	1	0	0	0	0	0	0	0	3	28
1554	0.672485742	408	Xience	M	81	2	1	No	Yes	No	No	No	No	No	No	No	44	3	1	1	0	1	0	0	0	0	0	0	0	0	0	2.75	33
1555	0.480964683	409	Xience	M	76	2	1	No	No	No	Yes	No	No	No	No	No	53	1	1	1	0	1	0	0	1	0	0	0	1	0	0	4	33
1556	0.494159803	410	Xience	F	66	1	1	Yes	No	Yes	No	No	No	No	No	No	68	1	1	1	0	1	0	0	0	0	0	0	1	0	0	3.5	18
1558	0.655316691	411	Xience	F	73	1	1	No	No	Yes	No	No	No	No	No	No	22	3	3	2	0	0	1	0	1	0	0	1	1	0	0	3.5	51
1560	0.722550835	412	Xience	F	66	1	1	No	Yes	No	No	No	No	No	No	No	62	1	1	1	0	1	0	0	1	0	0	1	1	0	0	4	38
1561	0.404239226	413	Xience	M	62	1	1	No	Yes	No	No	No	Yes	No	No	No	61	2	2	2	0	1	0	1	1	1	0	0	1	0	0	4	41
1564	0.486450392	414	Xience	M	45	2	1	No	No	Yes	Yes	No	No	No	No	No	55	3	1	1	0	0	0	1	0	0	0	0	1	0	0	3	18
1567	0.806154255	415	Xience	M	68	0	0	Yes	No	Yes	No	No	No	Yes	Yes	No	39	1	1	1	0	1	0	0	1	0	1	0	1	0	0	2.75	38
1568	0.372796413	416	Xience	M	64	1	1	No	No	Yes	Yes	No	No	No	No	No	64	1	1	1	0	1	0	0	0	0	0	0	1	0	0	4	18
1569	0.278866345	417	Xience	M	64	1	1	No	Yes	No	No	No	No	No	No	No	63	1	1	1	0	0	0	1	0	0	0	0	1	0	0	4	18
1570	0.433791027	418	Xience	F	76	1	1	No	Yes	Yes	No	No	No	No	No	No	66	1	1	1	0	1	0	0	0	0	0	0	1	0	0	2.75	15
1571	0.589180326	419	Xience	M	59	0	0	Yes	No	No	Yes	No	No	No	No	No	59	1	1	1	0	1	0	0	1	0	0	0	1	0	0	3	33
1572	0.467450396	420	Xience	M	58	1	1	No	Yes	No	No	No	No	No	No	No	69	1	1	1	0	1	0	0	1	0	0	0	1	0	0	3.5	23
1573	0.488288812	421	Xience	M	53	1	1	No	No	No	No	No	No	No	No	No	67	1	1	1	0	0	0	1	0	0	0	1	1	0	0	3	18
1577	0.534389439	422	Xience	M	57	1	1	No	Yes	Yes	Yes	No	No	No	No	No	66	2	1	1	0	0	1	0	1	1	0	0	1	0	0	3.5	28
1578	0.690682389	423	Xience	F	77	2	1	No	Yes	No	No	No	No	No	No	No	45	3	1	1	0	0	0	1	1	0	0	0	1	1	0	2.5	28
1579	0.600165189	424	Xience	M	70	1	1	Yes	Yes	No	No	No	No	No	No	No	44	3	1	1	0	1	0	0	1	0	0	1	1	0	0	3.5	23
1581	0.758664606	425	Xience	M	60	1	1	Yes	Yes	Yes	No	No	No	No	No	No	33	3	1	1	1	1	0	0	1	0	0	1	1	0	1	4	33
1582	0.794457077	426	Xience	M	41	1	1	No	No	Yes	Yes	No	No	No	No	No	68	1	1	1	0	0	0	1	1	0	0	0	1	0	0	3	38
1584	0.495952118	427	Xience	M	74	2	1	No	No	Yes	Yes	No	No	No	No	No	40	1	1	1	0	0	0	1	1	0	0	0	1	1	0	4	28
1588	0.682691768	428	Xience	M	66	1	1	No	No	No	No	No	No	No	No	No	59	1	1	1	0	1	0	0	1	0	0	1	1	0	0	3	28
1592	0.41852175	429	Xience	M	61	0	0	No	No	No	Yes	No	No	Yes	No	No		2	2	2	0	1	0	0	1	1	0	1	1	0	0	3	36
1593	0.769611904	430	Xience	M	43	1	1	Yes	No	Yes	Yes	No	No	No	No	No	59	2	2	2	0	0	1	0	1	1	0	0	1	0	0	3.5	61
1595	0.671690519	431	Xience	F	83	1	1	Yes	Yes	No	No	No	No	No	No	No	56	2	2	2	0	1	1	0	1	1	0	1	1	0	0	3	49
1596	0.603038769	432	Xience	M	47	2	1	No	No	Yes	Yes	No	No	No	No	No	33	2	1	1	0	1	0	0	1	1	0	1	1	0	0	3	23
1597	0.364919285	433	Xience	M	73	1	1	No	No	Yes	No	No	No	No	No	No	61	1	1	1	0	0	1	0	0	0	0	0	1	0	0	3	18
1598	0.344436763	434	Xience	M	50	2	1	No	No	Yes	Yes	No	No	No	No	No	55	1	1	1	0	1	0	0	0	0	0	0	1	0	0	3.5	18
1602	0.67823646	435	Xience	M	43	2	1	Yes	Yes	No	No	No	No	No	No	No	43	1	2	2	0	1	0	0	1	1	0	1	1	0	0	3	56
1603	0.545152102	436	Xience	F	78	1	1	No	Yes	No	No	No	No	No	No	No	45	1	2	2	0	1	0	0	1	1	0	0	1	0	0	2.5	46
1605	0.592889954	437	Xience	M	61	2	1	No	Yes	Yes	Yes	No	No	No	No	No	45	1	1	1	0	1	0	0	1	0	0	0	1	0	0	3	33
1606	0.817164905	438	Xience	F	82	1	1	Yes	Yes	Yes	No	No	No	No	No	No	78	3	3	3	1	0	1	0	1	0	0	1	0	0	0	3	68
1608	0.713295272	439	Xience	F	45	0	0	Yes	No	Yes	No	No	No	No	No	No	75	1	1	1	0	1	0	0	1	0	0	1	0	0	0	3	28
1611	0.75773547	440	Xience	M	76	2	1	No	Yes	Yes	Yes	No	No	No	No	No	50	1	1	1	0	1	0	0	1	0	0	0	0	1	0	2.75	38
1612	0.873017256	441	Xience	M	54	1	1	No	No	Yes	No	No	No	No	No	No	64	2	2	2	0	1	0	1	1	0	0	0	0	0	0	3	61
1613	0.573696474	442	Xience	F	72	0	0	No	Yes	Yes	No	No	No	No	No	No	69	2	2	2	0	1	0	0	1	0	0	1	0	0	0	3	43
1614	0.699191525	443	Xience	F	81	0	0	No	Yes	Yes	No	No	No	No	No	No	79	1	1	1	0	1	0	0	1	0	0	1	0	0	0	3.5	33
1615	0.327523929	444	Xience	M	67	2	1	Yes	Yes	Yes	No	No	No	No	No	No	38	3	3	3	0	1	0	1	0	0	0	0	0	1	0	3.5	51
1616	0.637695539	445	Xience	M	53	1	1	Yes	No	Yes	Yes	No	No	No	No	No	45	3	4	4	0	1	1	1	1	0	0	1	0	0	0	3.5	87
1617	0.509717382	446	Xience	M	54	0	0	Yes	Yes	Yes	No	Yes	No	No	No	No	55	3	3	2	0	0	1	1	1	0	1	0	0	0	0	3.5	56
1618	0.748055873	447	Xience	M	48	2	1	No	No	Yes	No	No	No	No	No	No	35	1	1	1	0	1	0	0	1	0	0	1	0	0	0	3.5	38
1619	0.494761159	448	Xience	M	47	1	1	No	No	Yes	Yes	No	No	No	Yes	No	62	1	1	1	0	0	1	0	1	0	0	1	0	0	0	3	23
1621	0.422784536	449	Xience	F	83	1	1	No	Yes	Yes	No	No	No	No	No	No	75	2	1	1	0	0	0	1	1	0	0	0	1	0	0	3.5	15
1622	0.549498646	450	Xience	M	58	1	1	No	No	Yes	Yes	No	No	No	No	No	69	1	1	1	0	1	0	0	1	0	0	0	0	0	0	3	23
1623	0.351445738	451	Xience	M	52	1	1	No	Yes	Yes	Yes	No	No	No	No	No	66	2	1	1	0	0	1	0	0	0	0	0	0	0	0	2.5	18
1624	0.506331945	452	Xience	M	67	0	0	Yes	Yes	Yes	No	No	No	No	No	No	65	2	1	1	0	0	0	1	0	0	0	0	0	0	0	3	23
1625	0.542255841	453	Xience	F	79	1	1	No	No	Yes	No	No	No	No	No	No	20	3	4	3	0	1	1	0	1	0	0	1	0	0	0	3	58
1627	0.47341871	454	Xience	F	83	1	1	Yes	Yes	Yes	No	No	No	No	No	Yes	71	1	1	1	0	0	1	0	0	0	0	0	0	0	0	2.5	18
1629	0.593188982	455	Xience	M	70	1	1	No	Yes	Yes	No	No	No	No	No	No	64.5	2	1	1	0	1	0	0	0	0	0	0	0	1	0	2.5	15
1631	0.552416148	456	Xience	M	61	2	1	Yes	Yes	Yes	No	No	No	No	No	No	53	2	1	1	0	0	0	1	1	0	0	0	0	1	0	3.5	23
1632	0.752652462	457	Xience	M	78	0	0	No	Yes	Yes	No	No	No	No	No	No		1	1	1	0	1	0	0	1	0	0	1	0	0	0	3.5	38
1633	0.434560366	458	Xience	F	75	1	1	Yes	Yes	Yes	No	No	Yes	No	Yes	No	45	1	1	1	0	1	0	0	0	0	0	0	0	0	0	3	18
1634	0.734967186	459	Xience	F	55	0	0	Yes	Yes	Yes	No	No	No	No	No	No	72	2	1	1	0	1	0	0	1	0	0	0	0	0	0	3	33
1635	0.384058278	460	Xience	M	79	1	1	No	Yes	Yes	No	No	No	No	No	No	79	3	2	2	0	1	1	0	0	0	0	0	0	0	0	3	27
1637	0.470656265	461	Xience	F	48	1	1	No	No	Yes	No	No	No	No	No	No	72	1	1	1	0	1	0	0	0	0	0	0	0	0	0	3.5	18
1638	0.380133077	462	Xience	F	66	1	1	No	Yes	Yes	No	No	No	No	No	No	70	3	2	2	0	1	0	1	1	0	0	0	0	0	0	3	30
1639	0.399028667	463	Xience	F	69	1	1	Yes	Yes	Yes	No	Yes	Yes	No	No	No		2	2	1	0	1	0	0	1	0	1	0	0	1	0	2.75	18
1640	0.574219364	464	Xience	M	86	1	1	No	No	Yes	No	No	No	No	No	No	53	2	1	1	0	0	0	1	0	0	0	0	0	0	0	3	23
1641	0.64463428	465	Xience	M	63	1	1	No	Yes	Yes	No	No	No	No	No	No	76	3	1	1	0	1	0	0	1	0	0	0	0	0	0	2.75	18
1645	0.699634611	466	Xience	F	55	0	0	No	Yes	Yes	No	No	No	No	Yes	No	72	2	1	2	0	0	1	0	1	0	0	1	0	0	0	2.75	56
1646	0.388641534	467	Xience	F	54	1	1	No	No	Yes	No	No	No	No	No	No	68	1	1	1	0	1	0	0	0	0	0	0	0	0	0	3	12
1647	0.616049255	468	Xience	F	76	1	1	No	No	Yes	No	No	No	No	No	No	73	2	2	2	0	0	0	1	1	0	1	0	0	0	0	3.5	46
1648	0.571341333	469	Xience	F	61	1	1	No	No	Yes	No	No	No	No	No	No	70	3	1	1	0	0	1	0	1	1	0	0	0	1	0	2.5	12
1652	0.479411827	470	Xience	M	64	1	1	No	Yes	Yes	No	No	No	No	Yes	No	61	1	1	1	0	0	1	0	1	0	0	0	0	0	0	2.5	23
1653	0.757382945	471	Xience	F	59	1	1	No	Yes	Yes	Yes	No	No	No	No	No	76	3	1	2	0	0	0	1	1	0	0	0	0	0	0	3	56
1655	0.438190305	472	Xience	M	90	2	1	No	Yes	Yes	No	No	No	No	No	No	15	2	2	2	0	1	0	1	1	0	1	0	0	1	0	2.75	46
1656	0.539469908	473	Xience	F	66	1	1	Yes	No	No	No	No	No	No	No	No	75	1	1	1	0	1	0	0	1	0	0	1	0	0	0	2.75	18
1657	0.420099497	474	Xience	M	76	1	1	No	No	No	Yes	No	No	No	No	No	50	1	1	1	0	1	0	0	1	0	0	0	0	0	0	2.75	23
1658	0.50647839	475	Xience	M	58	1	1	No	Yes	Yes	No	No	No	No	No	No	75	1	1	1	0	1	0	0	0	0	0	0	0	0	0	2.75	18
1659	0.559937475	476	Xience	F	73	2	1	No	No	Yes	No	No	No	No	No	No	28	3	3	2	0	0	1	1	1	0	0	0	0	1	0	3.5	53
1660	0.464254948	477	Xience	F	51	2	1	No	No	Yes	No	No	No	No	Yes	No	45	1	1	1	0	1	0	0	1	0	0	1	0	0	0	2.75	15
1661	0.725715564	478	Xience	M	74	1	1	No	Yes	Yes	No	No	No	No	No	No	65	3	1	1	0	0	1	0	1	0	0	0	0	0	0	2.75	33
1662	0.552923827	479	Xience	F	70	1	1	No	Yes	Yes	No	No	No	No	No	No	70	1	1	1	0	1	0	0	1	0	0	0	0	0	0	3	23
1663	0.507549388	480	Xience	M	47	0	0	No	No	Yes	No	No	No	No	No	No	67	3	2	1	0	0	1	0	0	0	0	0	0	0	0	2.5	18
1664	0.548646015	481	Xience	M	62	2	1	No	No	Yes	Yes	No	No	No	No	No	35	2	1	1	0	1	0	0	1	0	0	0	0	1	0	3	23
1665	0.54885305	482	Xience	M	70	1	1	Yes	Yes	Yes	Yes	No	No	No	No	No	45	2	1	1	0	1	0	0	1	0	0	0	0	1	0	3.5	23
1666	0.179540166	483	Xience	M	56	2	1	No	No	No	Yes	Yes	No	No	No	No	45	2	1	1	0	0	0	1	1	1	1	0	0	1	0	2.75	15
1668	0.568372069	484	Xience	M	67	1	1	Yes	No	Yes	No	No	No	No	No	No	68	3	2	2	0	0	1	0	1	1	0	0	0	0	0	3	40
1669	0.662012463	485	Xience	M	58	1	1	No	Yes	Yes	Yes	No	No	No	No	No	76	2	1	1	0	0	0	1	1	1	0	1	0	0	0	3	23
1670	0.364515461	486	Xience	M	72	0	0	No	Yes	Yes	No	No	No	No	No	No	60	2	1	1	0	0	1	0	1	0	0	1	0	0	0	2.75	18
1671	0.503719297	487	Xience	M	61	1	1	Yes	Yes	Yes	No	No	Yes	No	No	No		2	2	2	0	1	0	1	1	0	0	0	0	1	0	3.5	36
1672	0.557542726	488	Xience	F	75	0	0	Yes	Yes	Yes	No	No	No	No	Yes	No	71	1	1	1	0	1	0	0	1	0	0	0	0	0	0	2.75	23
1674	0.521718391	489	Xience	M	58	1	1	Yes	No	Yes	No	No	No	No	No	No	80	1	2	2	0	1	0	0	0	0	0	0	0	1	0	2.5	30
1676	0.370741799	490	Xience	M	63	0	0	No	Yes	Yes	Yes	No	No	No	No	No	76	3	1	2	0	0	0	1	1	0	0	0	0	1	0	3.5	35
1677	0.703709556	491	Xience	F	66	2	1	No	No	Yes	No	No	No	No	No	No	62	1	1	1	0	1	0	0	1	0	0	0	0	1	0	3	28
1678	0.441656003	492	Xience	F	83	0	0	No	No	Yes	No	No	No	No	No	No	75	3	1	1	0	0	1	0	1	0	0	1	0	0	0	3.5	18
1679	0.380909098	493	Xience	M	57	0	0	No	No	Yes	No	No	No	No	No	No	70	2	2	2	0	1	1	0	1	0	0	0	0	0	0	3	41
1680	0.69191992	494	Xience	F	62	1	1	Yes	Yes	Yes	No	No	No	No	No	No	30	3	1	1	0	1	0	0	1	0	0	0	0	0	0	2.75	28
1682	0.799980003	495	Xience	M	62	1	1	No	No	Yes	No	No	No	Yes	Yes	No	75	3	2	1	0	0	1	0	1	0	0	0	0	0	0	2.75	23
1684	0.530355278	496	Xience	M	74	1	1	No	Yes	Yes	No	No	No	No	No	No	45	3	1	1	0	0	0	1	0	0	0	0	0	0	0	2.5	18
1685	0.350873042	497	Xience	F	57	0	0	No	Yes	Yes	No	No	No	No	No	No	69	2	1	1	0	0	0	1	0	0	0	0	0	0	0	3	15
1686	0.534084324	498	Xience	M	64	1	1	Yes	No	Yes	No	No	No	Yes	Yes	No	50	2	1	1	0	1	0	0	0	0	0	0	0	0	0	3.5	12
1691	0.380589724	499	Xience	F	62	0	0	Yes	Yes	Yes	No	No	Yes	No	No	Yes	71	1	1	1	0	0	0	1	0	0	0	0	0	0	0	3.5	15
1692	0.382500712	500	Xience	F	50	2	1	Yes	Yes	Yes	Yes	No	No	No	No	No	52	2	1	1	0	0	0	1	1	0	0	0	0	1	0	3.5	18
1693	0.723168807	501	Xience	M	67	0	0	Yes	Yes	Yes	No	No	No	No	No	No		2	1	1	0	1	0	0	1	0	0	1	0	0	0	3	30
1694	0.213726503	502	Xience	F	73	1	1	No	Yes	Yes	No	No	No	No	No	No	69	3	1	2	0	0	1	0	1	0	0	1	0	0	0	3.5	27
1696	0.651010523	503	Xience	M	60	0	0	No	Yes	Yes	Yes	No	No	No	No	No	69	3	1	1	1	0	0	0	1	0	0	0	0	0	0	3.5	28
1697	0.541801164	504	Xience	F	57	1	1	Yes	No	Yes	No	No	No	No	No	No	72	1	1	1	0	1	0	0	1	0	0	1	0	0	0	3	15
1699	0.31261554	505	Xience	M	88	0	0	Yes	Yes	No	No	No	No	No	No	No	18	3	1	1	0	1	0	0	0	0	0	0	0	0	0	2.75	18
1700	0.594678148	506	Xience	M	51	0	0	No	No	Yes	No	No	No	No	No	No	70	1	1	1	0	1	0	0	1	0	0	0	0	0	0	3.5	28
1702	0.270740741	507	Xience	F	79	1	1	Yes	Yes	Yes	No	No	No	Yes	Yes	No	35	2	3	3	0	1	0	1	1	0	0	1	0	0	0	3.5	48
1703	0.583551471	508	Xience	M	53	1	1	No	Yes	Yes	Yes	No	No	No	No	No	50	1	1	1	0	1	0	0	1	0	1	1	1	0	0	3.5	33
1704	0.314561093	509	Xience	F	76	0	0	No	Yes	No	No	No	No	No	No	No		1	1	1	0	1	0	0	1	0	0	1	0	0	0	3.5	18
1705	0.499144637	510	Xience	M	63	1	1	No	No	Yes	Yes	No	No	No	No	No	64	2	1	1	0	1	0	0	1	0	0	0	0	0	0	3	18
1706	0.481127185	511	Xience	M	75	1	1	No	Yes	No	No	No	No	No	No	Yes		3	1	1	0	0	1	0	1	0	0	0	0	0	0	2.5	18
1709	0.540345289	512	Xience	M	42	2	1	No	Yes	Yes	Yes	No	No	No	No	No	57	3	1	1	0	0	1	0	1	0	0	0	0	1	0	2.5	23
1711	0.386825695	513	Xience	F	69	0	0	No	Yes	Yes	No	No	No	No	No	Yes		1	1	1	0	0	0	1	0	0	1	0	0	0	0	3.5	23
1712	0.650088619	514	Xience	F	72	0	0	No	Yes	Yes	No	No	No	No	No	No	74	2	1	1	0	0	0	1	1	0	0	0	0	0	0	2.5	28
1713	0.596445803	515	Xience	M	33	1	1	No	Yes	Yes	No	No	No	No	No	No	43	1	1	1	0	1	0	0	1	0	0	0	0	0	0	3	28
1715	0.324381262	516	Xience	F	76	1	1	No	Yes	Yes	No	No	Yes	No	No	No	60	3	2	2	0	1	0	1	1	0	1	0	0	0	1	3.5	35
1718	0.632045605	517	Xience	F	83	0	0	No	Yes	Yes	No	No	No	Yes	Yes	No	48	3	3	2	0	1	1	1	1	0	0	0	0	0	0	3	47
1719	0.512043654	518	Xience	M	77	0	0	No	Yes	Yes	No	No	No	No	No	No	40	1	1	1	0	1	0	0	1	0	0	1	0	0	0	3.5	28
1720	0.511941706	519	Xience	M	59	2	1	Yes	Yes	Yes	Yes	No	No	No	No	No	35	2	1	1	0	1	0	0	1	0	0	0	0	0	0	3	28
1721	0.506331908	520	Xience	M	66	0	0	Yes	Yes	Yes	No	Yes	No	Yes	No	No	40	3	2	2	0	1	0	1	1	0	0	0	0	0	0	3	46
1722	0.436324461	521	Xience	M	59	2	1	No	Yes	Yes	Yes	No	No	No	No	No	55	2	1	1	0	0	0	1	1	1	0	0	0	1	0	3.5	18
1723	0.415840287	522	Xience	M	61	1	1	No	No	Yes	Yes	No	No	No	No	No	74	1	1	1	0	1	0	0	0	0	0	0	0	0	0	3.5	18
1725	0.670923656	523	Xience	M	57	1	1	No	No	Yes	Yes	No	No	No	No	No	69	3	1	1	0	1	0	0	0	0	0	0	0	0	0	3	23
1726	0.600946119	524	Xience	F	77	1	1	No	Yes	Yes	No	No	No	No	No	No	68	3	1	1	0	0	0	1	1	0	0	0	1	0	1	2.75	18
1728	0.59666815	525	Xience	M	59	1	1	No	Yes	Yes	Yes	No	No	No	No	No	72	1	1	1	0	1	0	0	0	0	0	0	0	0	0	3	28
1729	0.488955764	526	Xience	M	72	1	1	No	No	Yes	No	No	No	No	No	No	62	1	1	1	0	1	0	0	1	1	1	0	0	1	0	3.5	18
1731	0.559326278	527	Xience	F	73	0	0	Yes	Yes	Yes	No	Yes	No	No	No	No	78	3	2	1	0	1	0	0	1	0	0	0	0	0	0	2.75	23
1732	0.41729547	528	Xience	M	56	2	1	Yes	Yes	Yes	No	Yes	No	No	No	No		3	1	1	0	0	0	1	1	1	0	0	1	1	0	3.5	15
1733	0.480262763	529	Xience	F	62	1	1	Yes	Yes	Yes	No	No	No	No	No	No	65	1	1	1	0	0	1	0	1	0	0	0	1	1	0	2.5	18
1734	0.751850251	530	Xience	M	51	1	1	Yes	No	Yes	Yes	No	No	No	No	No	69	3	2	1	0	0	1	0	1	0	0	1	0	0	0	2.75	28
1735	0.421534394	531	Xience	M	55	2	1	No	No	Yes	No	No	No	No	No	No	41	1	1	1	0	1	0	0	0	1	0	0	0	1	0	3.5	15
1738	0.664964994	532	Xience	M	68	0	0	No	Yes	Yes	No	No	No	No	Yes	No	77	1	1	1	0	0	0	1	0	1	1	0	0	0	0	2.75	33
1739	0.676781662	533	Xience	M	44	0	0	No	No	Yes	No	No	No	No	No	No	65	3	1	1	0	1	0	0	0	0	0	1	0	0	0	3.5	23
1740	0.756883394	534	Xience	M	51	0	0	No	Yes	Yes	No	No	No	No	No	No		2	1	1	0	1	0	0	0	0	0	0	0	0	0	2.75	33
1741	0.603221014	535	Xience	M	69	0	0	No	No	Yes	No	No	No	No	No	No		1	1	1	0	1	0	0	0	1	0	0	1	0	0	3	23
1742	0.352191554	536	Xience	M	59	0	0	No	Yes	No	No	No	No	No	No	No	63	2	2	2	0	1	0	1	0	0	0	0	0	0	0	3.5	42
1743	0.239408635	537	Xience	M	75	0	0	No	Yes	No	No	No	No	No	No	No	67	1	1	1	0	0	1	0	0	0	0	0	1	0	0	2.5	18
1744	0.419108585	538	Xience	F	77	0	0	No	No	Yes	No	No	No	No	No	No	78	1	2	2	0	1	0	0	0	0	0	0	0	0	0	2.75	37
1745	0.759336182	539	Xience	M	69	0	0	No	No	Yes	No	No	No	No	No	No	67	1	1	1	0	1	0	0	1	0	0	1	0	0	0	3	33
1747	0.63399536	540	Xience	M	69	0	0	Yes	No	Yes	No	No	No	No	No	No		1	1	1	0	1	0	0	1	0	1	1	1	0	0	3.5	33
1748	0.630802745	541	Xience	F	57	0	0	No	Yes	Yes	No	Yes	No	No	Yes	No	53	1	1	1	0	1	0	0	1	0	0	0	0	0	0	2.75	38
1749	0.648143062	542	Xience	F	71	0	0	Yes	Yes	Yes	No	No	No	No	No	No	65	2	2	2	0	1	1	0	1	0	0	0	0	0	0	3	51
1805	0.468799582	543	Xience	M	51	2	1	No	No	Yes	No	No	No	No	No	No	59	1	1	1	0	0	1	0	0	0	0	0	0	0	0	3	28
1810	0.327025887	544	Xience	M	45	2	1	No	No	No	No	No	No	No	No	No	65	1	1	1	0	1	0	0	0	0	0	0	0	0	0	3.5	18
1811	0.351811959	545	Xience	F	45	2	1	No	No	No	No	No	No	No	No	No	56	1	1	1	0	0	0	1	1	0	0	0	0	0	0	3.5	23
1812	0.600879612	546	Xience	M	81	1	1	No	Yes	No	No	No	No	No	No	No	80	1	1	1	0	1	0	0	1	0	0	0	0	0	0	4	33
1815	0.272938872	547	Xience	M	46	0	0	No	Yes	Yes	Yes	No	No	No	No	No	68	1	1	1	0	1	0	0	0	0	0	0	0	0	0	2.5	12
1817	0.778095151	548	Xience	M	56	1	1	No	No	No	Yes	No	No	No	No	No	55	2	2	2	0	1	0	1	1	0	0	0	0	0	0	3.5	66
1818	0.580560795	549	Xience	F	76	2	1	Yes	Yes	No	Yes	No	No	No	No	No	56	3	2	3	0	1	0	1	1	0	0	0	0	1	0	2.75	71
1819	0.800720046	550	Xience	M	66	0	0	No	Yes	No	Yes	No	No	No	No	No	55	2	2	2	0	1	0	0	1	0	1	0	0	0	0	3	76
1821	0.47090155	551	Xience	M	52	1	1	Yes	Yes	Yes	No	No	No	Yes	No	No	62	1	1	1	0	0	1	0	0	0	0	0	0	0	0	2.5	18
1822	0.470597629	552	Xience	M	71	1	1	No	Yes	No	No	Yes	No	No	No	No	55	1	1	1	0	1	0	0	1	0	0	0	0	0	0	3	33
1823	0.919724202	553	Xience	M	71	1	1	Yes	No	Yes	Yes	No	No	No	No	No	64	2	2	2	0	1	0	1	1	0	0	0	0	0	0	3	71
1824	0.372465678	554	Xience	M	59	1	1	No	Yes	Yes	Yes	No	No	No	No	No	52	1	1	1	0	1	0	0	0	0	0	0	0	0	0	2.75	18
1825	0.407436609	555	Xience	M	57	1	1	No	Yes	Yes	Yes	No	No	No	No	No	76	1	1	1	0	1	0	0	0	0	0	0	1	0	0	3.5	18
1826	0.404021653	556	Xience	F	51	1	1	No	No	Yes	No	No	No	No	No	No	69	1	1	1	0	1	0	0	0	0	0	0	0	0	0	3.5	15
1827	0.342819003	557	Xience	M	71	0	0	Yes	Yes	No	No	No	No	No	No	No	45	1	1	1	0	1	0	0	1	0	0	0	0	0	0	3	23
1828	0.215729153	558	Xience	F	74	0	0	No	Yes	Yes	No	No	No	No	No	No	70	1	1	1	0	0	1	0	0	1	0	0	0	0	0	2.75	12
1829	0.590403249	559	Xience	M	50	1	1	No	No	Yes	No	No	No	No	No	No	62	1	1	1	0	0	1	0	1	0	0	0	0	0	0	3.5	33
1830	0.442010393	560	Xience	M	85	1	1	No	Yes	Yes	No	No	No	No	No	No	61	2	2	1	0	0	0	1	0	0	0	0	0	0	0	3	15
1831	0.186130716	561	Xience	F	58	0	0	No	Yes	Yes	No	No	No	No	Yes	No	65	2	2	2	0	1	1	0	1	0	0	0	0	0	0	4	26
1832	0.586900861	562	Xience	M	56	1	1	No	No	No	Yes	No	No	No	No	No	62	1	1	1	0	1	0	0	1	0	0	0	0	0	0	3.5	33
1833	0.33222059	563	Xience	M	84	1	1	No	Yes	No	No	No	No	No	Yes	No	65	1	1	1	0	0	0	1	1	0	0	0	0	0	0	3.5	18
1834	0.680734238	564	Xience	M	58	1	1	No	No	No	Yes	No	No	No	Yes	No	76	1	1	1	0	0	0	1	1	0	0	0	0	0	0	4	38
1835	0.569337073	565	Xience	M	66	0	0	No	No	No	No	No	No	No	No	No	61	1	1	1	0	1	0	0	1	0	0	0	0	0	0	3.5	33
1836	0.435886964	566	Xience	M	66	0	0	No	No	No	No	No	No	No	No	No	60	1	1	1	0	0	0	1	1	0	0	0	0	0	0	3.5	28
1837	0.423215321	567	Xience	M	80	2	1	Yes	Yes	Yes	No	No	No	No	No	No	66	1	1	1	0	0	0	1	1	0	0	0	0	0	0	3.5	23
1838	0.43245133	568	Xience	F	56	1	1	No	Yes	Yes	Yes	No	No	No	No	No	65	1	1	1	0	1	0	0	1	0	0	0	0	0	0	3.5	23
1840	0.285885546	569	Xience	M	64	0	0	No	No	No	No	No	No	No	No	No	73	2	1	1	1	0	0	0	1	0	0	0	0	0	0	4	12
1841	0.541839055	570	Xience	M	51	2	1	No	No	Yes	Yes	No	No	No	No	No	58	2	1	1	0	0	0	1	1	0	0	0	0	1	0	3.5	23
1842	0.406094713	571	Xience	M	52	0	0	No	No	Yes	No	No	No	Yes	Yes	No	58	1	1	1	0	1	0	0	0	0	1	1	1	0	0	3.5	12
1843	0.439064764	572	Xience	M	59	1	1	Yes	Yes	No	No	No	No	No	No	No		3	1	2	0	0	1	0	1	0	1	0	1	1	1	2.75	45
1844	0.618399902	573	Xience	M	64	1	1	Yes	No	No	No	No	No	No	No	No		1	1	1	0	1	0	0	1	0	0	1	1	1	0	3	18
1845	0.627187474	574	Xience	M	50	2	1	No	Yes	No	Yes	No	No	No	No	No	63	1	1	1	0	1	0	0	1	1	1	1	1	1	1	3.5	33
1846	0.589794661	575	Xience	M	61	1	1	Yes	Yes	No	No	No	No	No	No	No	61	1	1	1	0	1	0	0	1	0	0	1	1	0	1	2.75	23
1847	0.525252587	576	Xience	M	40	2	1	No	No	Yes	No	No	No	No	No	No	47	1	1	1	0	1	0	0	1	0	1	0	1	1	1	3	23
1848	0.571506341	577	Xience	M	57	0	0	Yes	No	Yes	No	No	No	No	No	No	43	3	1	2	0	1	0	0	1	1	1	0	1	1	1	3	41
1849	0.46615857	578	Xience	F	66	1	1	No	Yes	Yes	No	No	No	No	No	No	61	2	2	2	0	1	0	1	0	0	1	1	1	1	1	3.5	36
1851	0.5746918	579	Xience	M	70	1	1	Yes	Yes	No	No	No	Yes	No	Yes	No	69	1	1	1	0	1	0	0	0	1	1	1	1	1	1	3	18
1852	0.470784782	580	Xience	F	62	1	1	No	No	Yes	No	No	No	No	No	No	74	1	1	1	0	1	0	0	1	1	0	0	0	0	0	3.5	15
1853	0.747760533	581	Xience	M	46	1	1	Yes	No	Yes	No	No	No	No	No	No	59	2	1	1	0	0	0	1	1	0	1	1	1	1	1	3.5	28
1854	0.211417098	582	Xience	M	68	1	1	Yes	Yes	Yes	No	No	No	No	No	No		1	1	2	0	1	0	0	1	0	1	1	1	0	0	3.5	29
1855	0.398825404	583	Xience	M	53	1	1	No	No	No	Yes	No	No	No	No	No	59	1	1	1	0	1	0	0	1	0	1	1	0	1	1	3	18
1856	0.782172207	584	Xience	F	58	2	1	No	No	Yes	No	No	No	No	No	No	43	2	1	1	0	1	0	0	1	1	1	1	1	1	1	3.5	33
1857	0.40810776	585	Xience	M	59	1	1	No	Yes	Yes	Yes	No	No	No	No	No	69	1	1	1	0	0	0	1	0	0	1	0	1	1	1	2.75	18
1858	0.555228806	586	Xience	M	71	2	1	No	Yes	No	No	No	No	No	No	No	73	1	1	2	0	1	0	0	1	0	0	1	1	1	1	3	43
1859	0.202823858	587	Xience	M	70	1	1	No	Yes	No	No	Yes	No	No	No	No	47	3	1	1	0	0	1	0	1	1	1	0	1	1	1	3	15
1861	0.313331759	588	Xience	M	55	1	1	No	Yes	Yes	Yes	No	No	No	No	No		2	1	1	0	1	0	0	0	0	1	0	1	1	1	3.5	12
1862	0.296852969	589	Xience	M	62	0	0	No	Yes	No	No	No	No	No	No	No		1	1	1	0	1	0	0	0	0	1	1	1	0	0	3	18
1863	0.601639694	590	Xience	M	73	1	1	No	Yes	No	No	No	No	No	No	Yes	65	3	1	1	0	0	1	0	1	1	1	1	1	1	1	3.5	20
1864	0.397767592	591	Xience	M	68	1	1	Yes	Yes	Yes	No	No	No	No	Yes	No	61	1	1	1	0	1	0	0	0	0	1	1	1	0	0	2.75	12
1865	0.704844705	592	Xience	M	41	2	1	No	No	Yes	Yes	No	No	No	No	No	62	1	1	1	0	1	0	0	1	1	1	1	1	1	1	3	28
1866	0.143654851	593	Xience	M	41	0	0	No	Yes	Yes	No	No	No	No	No	No	65	2	2	2	0	0	1	1	0	1	1	1	1	1	1	3.5	27
1867	0.429698944	594	Xience	F	67	1	1	Yes	No	No	No	No	No	No	No	No	60	2	1	1	0	0	1	0	1	1	1	0	1	0	0	2.5	23
1868	0.6788078	595	Xience	F	60	2	1	No	No	Yes	No	No	No	No	No	No	29	1	1	1	0	1	0	0	1	1	1	1	1	1	1	2.75	28
1869	0.563016987	596	Xience	F	44	2	1	No	No	No	No	No	No	No	No	No	35	1	1	1	0	1	0	0	1	1	0	1	1	0	0	2.5	23
1870	0.152373027	597	Xience	F	68	1	1	Yes	No	No	No	No	No	No	No	No	71	2	2	2	0	0	0	1	1	0	1	1	1	0	1	3.5	27
1872	0.513532638	598	Xience	M	83	2	1	No	Yes	No	No	No	No	No	Yes	No	68	1	1	1	0	1	0	0	1	0	1	1	0	1	1	3	23
1874	0.451916358	599	Xience	M	84	1	1	No	Yes	No	No	No	No	No	No	No	38	3	1	1	0	1	0	0	0	0	1	1	1	1	1	3.5	18
1876	0.62443586	600	Xience	M	55	1	1	Yes	No	No	No	No	No	No	No	No	54	2	1	1	0	0	0	1	1	0	1	1	0	0	1	2.5	28
1877	0.511864853	601	Xience	F	55	1	1	Yes	Yes	No	No	No	No	No	No	No	64	1	1	1	0	1	0	0	1	1	1	1	1	0	1	3	23
1878	0.760280363	602	Xience	M	67	2	1	Yes	No	No	No	No	No	No	No	No	57	3	1	1	0	1	0	0	1	0	1	1	1	1	1	2.75	28
1879	0.20369089	603	Xience	M	41	2	1	No	No	No	Yes	No	No	No	No	No	44	2	2	2	0	1	0	0	0	1	1	1	1	1	1	2.75	23
1882	0.635831678	604	Xience	M	54	1	1	No	No	No	Yes	No	No	No	No	Yes	64	3	2	2	0	0	0	1	1	1	1	0	1	1	1	3	39
1883	0.211061911	605	Xience	F	66	1	1	No	Yes	No	No	No	No	No	No	No		2	2	2	0	0	0	1	1	1	1	1	1	0	1	3.5	30
1884	0.732444669	606	Xience	M	50	1	1	Yes	Yes	No	No	No	No	No	No	No		3	2	2	0	1	0	0	1	1	1	1	1	1	1	3	46
1885	0.308769149	607	Xience	F	66	0	0	No	Yes	Yes	No	No	No	No	No	No	64	3	2	2	0	0	0	1	1	1	1	1	1	1	1	3	27
1886	0.488890456	608	Xience	F	75	2	1	Yes	Yes	Yes	No	Yes	No	No	No	No	46	3	1	2	0	0	0	1	1	1	1	0	1	1	1	3.5	51
1888	0.549182415	609	Xience	F	78	2	1	Yes	Yes	Yes	No	No	No	No	No	No	53	3	2	2	0	1	1	0	1	1	1	1	1	1	1	3	35
1890	0.308970816	610	Xience	M	85	1	1	No	Yes	No	No	No	No	No	No	No	65	2	1	1	0	0	0	1	0	1	1	0	1	0	0	3	15
1891	0.449650369	611	Xience	M	70	1	1	No	Yes	No	No	No	No	No	No	No	61	2	1	1	0	1	0	0	0	1	1	1	1	1	1	3.5	15
1892	0.601671812	612	Xience	F	74	1	1	No	No	No	No	No	No	No	No	No	63	1	1	1	0	1	0	0	1	0	1	1	1	0	0	2.75	28
1893	0.454805416	613	Xience	M	53	2	1	No	No	Yes	Yes	No	No	No	No	No	58	1	1	1	0	1	0	0	0	0	0	1	1	1	1	3.5	15
1894	0.448406049	614	Xience	M	63	1	1	Yes	No	No	Yes	No	No	No	No	No	58	1	1	1	0	0	1	0	1	1	1	1	1	0	0	2.75	28
1895	0.862827991	615	Xience	M	74	1	1	No	Yes	No	No	No	No	No	No	Yes		2	1	1	0	1	0	0	1	1	1	1	1	1	1	2.75	33
1896	0.238789849	616	Xience	M	60	1	1	No	Yes	No	Yes	No	No	No	No	No	59	1	1	1	0	0	1	0	1	1	1	1	1	1	1	3.5	17
1897	0.491855406	617	Xience	M	60	0	0	No	No	No	Yes	No	No	No	No	No	62	1	1	1	0	0	0	1	1	1	1	1	1	1	1	2.75	23
1898	0.335067865	618	Xience	M	55	1	1	No	Yes	No	Yes	No	No	No	Yes	No	62	1	1	1	0	0	0	1	0	0	0	0	1	1	1	3.5	15
1899	0.225959242	619	Xience	M	76	1	1	Yes	Yes	No	No	Yes	No	No	No	No	61	2	2	2	0	1	0	1	0	1	1	1	1	1	1	3	30
1901	0.24199173	620	Xience	M	50	2	1	No	No	No	Yes	No	No	No	No	No	38	3	1	2	0	0	1	0	1	1	1	1	1	1	1	3	35
1902	0.641585641	621	Xience	M	66	1	1	Yes	Yes	Yes	No	No	No	No	No	No	58.9	1	1	1	0	1	0	0	1	0	0	0	0	0	0	4	33
1903	0.419479917	622	Xience	F	65	1	1	No	Yes	No	No	No	No	No	No	No	64	1	1	1	0	0	0	1	1	0	0	0	0	0	0	4	28
1904	0.721544059	623	Xience	M	47	1	1	Yes	No	No	No	No	No	No	No	No	67.5	1	1	1	0	1	0	0	1	0	0	0	0	0	0	4	38
1905	0.594584091	624	Xience	F	71	1	1	No	Yes	No	No	No	No	No	No	No	61.6	2	2	2	0	1	0	1	1	0	0	0	0	0	0	4	56
1906	0.635321105	625	Xience	M	44	2	1	No	No	Yes	No	No	No	No	No	No	57.6	2	1	1	0	0	1	0	1	0	0	0	0	1	0	4	33
1907	0.645563176	626	Xience	M	66	1	1	Yes	Yes	Yes	No	No	No	No	No	No	68	2	1	1	0	0	0	1	1	0	0	0	0	0	0	3.5	28
1908	0.747729386	627	Xience	F	77	2	1	No	Yes	Yes	No	No	No	No	No	No	57.8	2	1	1	0	0	0	1	1	0	0	0	0	1	0	3	33
1911	0.71657764	628	Xience	F	69	2	1	No	Yes	Yes	No	No	No	No	No	No	59.6	2	2	1	0	0	0	1	1	0	0	0	0	0	0	4	38
1913	0.704742664	629	Xience	M	62	1	1	No	No	No	No	No	No	No	No	No	52	1	1	1	0	1	0	0	1	0	0	0	0	0	0	3.5	38
1915	0.664983068	630	Xience	M	50	2	1	No	No	No	No	No	No	No	No	No	48.2	1	1	1	0	0	0	1	1	0	0	0	0	1	0	4	38
1917	0.413947836	631	Xience	F	69	1	1	No	Yes	No	No	No	No	No	No	No	60	1	1	1	0	1	0	0	1	0	0	1	0	0	0	4	23
1918	0.417642568	632	Xience	M	58	1	1	No	No	No	No	No	No	No	No	No	66	1	1	1	0	0	1	0	1	0	0	0	0	0	0	3.5	28
1919	0.659290637	633	Xience	F	69	1	1	Yes	No	No	No	No	No	No	No	No	53.7	1	1	1	0	1	0	0	1	0	0	1	0	0	0	2.75	28
1920	0.333424547	634	Xience	F	54	0	0	No	Yes	No	No	No	No	No	No	No		2	2	1	0	0	0	1	1	0	0	0	0	0	0	3.5	18
1921	0.610343945	635	Xience	M	37	1	1	No	No	Yes	No	No	No	No	No	No	64	1	1	1	0	1	0	0	1	0	0	0	0	0	0	3	23
1923	0.512491535	636	Xience	M	46	1	1	Yes	No	No	Yes	No	No	No	No	No	61	2	2	2	0	1	1	0	1	0	0	1	0	0	0	3.5	51
1924	0.358105022	637	Xience	M	71	1	1	No	No	No	No	No	No	No	No	No	55	1	1	1	0	0	0	1	1	0	0	0	0	0	0	4	23
1926	0.672480684	638	Xience	M	59	1	1	No	No	No	Yes	No	No	No	No	No		2	2	1	0	0	1	0	1	0	0	1	0	0	1	3.5	38
1927	0.752188199	639	Xience	M	76	1	1	Yes	Yes	No	No	No	No	No	No	No	51	2	2	1	0	1	0	0	1	0	0	0	0	0	0	3.5	38
1928	0.333759114	640	Xience	F	64	1	1	Yes	Yes	No	No	No	No	No	No	No		1	1	1	0	1	0	0	1	0	0	1	0	0	0	4	18
1929	0.47861489	641	Xience	M	53	1	1	No	Yes	No	No	No	No	No	No	No		1	1	1	0	1	0	0	1	0	0	0	0	0	0	3.5	28
1931	0.701196142	642	Xience	F	62	1	1	No	Yes	No	No	No	No	No	No	No	59	2	1	1	0	1	0	0	1	0	0	0	0	0	0	2.75	33
1932	0.393498095	643	Xience	F	64	1	1	No	Yes	No	No	No	No	No	No	No	43	1	1	1	0	1	0	0	1	0	0	0	0	0	0	4	28
1933	0.600599502	644	Xience	F	60	0	0	No	Yes	Yes	No	No	No	No	No	No	62	1	1	1	0	1	0	0	1	0	0	0	0	0	0	3.5	33
1934	0.497545996	645	Xience	F	48	1	1	No	No	Yes	No	No	No	No	No	No	56	1	1	1	0	1	0	0	1	0	0	1	0	0	0	3.5	18
1935	0.657224811	646	Xience	M	60	0	0	No	Yes	Yes	No	No	No	No	No	No	63	1	1	1	0	1	0	0	1	0	0	0	0	0	0	3	33
1936	0.415704789	647	Xience	M	40	1	1	No	Yes	Yes	No	No	No	No	No	No	62	2	1	1	0	0	1	0	1	0	0	0	0	0	0	2.5	18
1940	0.525162165	648	Xience	F	75	1	1	Yes	No	No	No	No	No	No	No	No		2	2	2	0	1	0	0	1	0	1	1	0	0	0	3	46
1942	0.683915038	649	Xience	M	62	2	1	No	No	Yes	No	No	No	No	No	No	62	2	2	2	0	0	0	1	1	0	0	0	0	0	0	4	56
1943	0.613245334	650	Xience	M	48	2	1	No	Yes	No	Yes	No	No	No	No	No		2	1	1	0	1	0	0	1	0	0	0	0	1	0	3.5	33
1944	0.558506635	651	Xience	M	63	0	0	No	Yes	No	No	No	No	No	No	No		3	1	1	0	1	0	0	1	0	0	0	0	0	0	3.5	28
1945	0.620856619	652	Xience	M	56	0	0	No	Yes	No	No	No	No	No	No	No		2	2	1	0	1	0	0	1	0	0	0	0	0	1	3.5	33
1946	0.352159379	653	Xience	M	44	0	0	Yes	Yes	No	Yes	No	No	No	No	No		3	2	1	0	0	1	0	1	0	0	1	0	0	0	3	18
1947	0.672386164	654	Xience	F	60	1	1	No	No	No	No	No	No	No	No	No		1	1	1	0	1	0	0	1	0	0	0	0	0	0	3	33
1948	0.381547099	655	Xience	F	76	0	0	No	Yes	No	No	No	No	No	Yes	No		1	1	1	0	0	0	1	1	0	0	0	0	0	0	3	23
1949	0.511131149	656	Xience	F	82	1	1	No	Yes	No	No	No	No	No	No	No		2	2	2	0	1	1	0	0	0	0	0	0	0	0	3	46
1950	0.604643693	657	Xience	M	61	1	1	Yes	No	Yes	No	No	No	No	No	No		3	2	1	1	0	0	0	1	0	0	0	0	0	0	4	18
1951	0.263674942	658	Xience	M	73	0	0	Yes	No	No	No	No	No	No	No	No		2	1	1	0	1	0	0	1	0	0	0	0	0	0	4	15
1952	0.413311008	659	Xience	F	73	2	1	No	Yes	No	No	No	No	No	No	No		2	1	1	0	1	0	0	1	0	0	1	0	0	0	3.5	23
1953	0.308250492	660	Xience	F	49	2	1	No	No	No	No	No	No	No	No	No	43	1	1	1	0	1	0	0	1	0	0	0	0	1	0	4	18
1957	0.534794518	661	Xience	M	63	1	1	Yes	Yes	Yes	No	Yes	No	No	No	No		2	1	1	0	0	0	1	1	0	0	0	0	0	0	3.5	33
1958	0.524671933	662	Xience	F	74	1	1	No	Yes	Yes	No	Yes	No	No	No	No		1	1	1	0	1	0	0	1	0	0	0	0	0	0	3.5	33
1959	0.26323284	663	Xience	M	57	2	1	No	No	No	Yes	No	No	No	No	No	54	1	1	1	0	1	0	0	1	0	0	1	0	0	0	4	18
1960	0.235195419	664	Xience	M	74	0	0	Yes	Yes	No	Yes	No	No	No	No	No	51	1	1	1	0	0	0	1	1	0	0	0	0	0	0	3.5	23
1961	0.379810729	665	Xience	F	78	1	1	No	Yes	No	No	No	No	No	No	No		1	1	1	0	1	0	0	0	0	0	0	0	0	0	3.5	23
1962	0.475902904	666	Xience	M	67	1	1	No	No	No	No	No	No	No	No	No	56	3	1	1	1	0	0	0	0	0	0	0	0	0	0	4	18
1964	0.502528355	667	Xience	M	51	2	1	No	Yes	No	Yes	No	No	No	No	No		2	1	1	0	0	0	1	1	0	1	0	0	1	0	4	38
1965	0.658613265	668	Xience	M	72	1	1	No	No	No	No	No	No	No	No	No	57	1	1	1	0	1	0	0	1	0	0	0	1	0	0	3.5	33
1966	0.451375986	669	Xience	F	73	1	1	Yes	No	No	No	No	No	No	No	No	56	3	1	1	0	0	1	0	1	0	0	0	1	0	0	3.5	23
1967	0.604802375	670	Xience	F	45	0	0	Yes	No	No	No	No	No	No	No	No	40	3	1	1	0	1	0	0	1	0	0	0	0	0	0	4	33
1968	0.432670387	671	Xience	M	69	0	0	No	Yes	Yes	No	No	No	No	No	No	50	1	1	1	0	1	0	0	1	0	0	0	0	0	0	4	28
1969	0.299639873	672	Xience	F	65	0	0	No	No	No	No	No	No	No	No	No		1	1	1	0	1	0	0	0	0	0	1	0	0	0	4	18
1970	0.272707895	673	Xience	F	59	1	1	No	Yes	No	No	No	No	No	No	No	65	2	1	2	0	0	1	0	1	0	0	0	0	0	0	3	41
1971	0.82671375	674	Xience	M	53	1	1	No	No	No	No	No	No	No	No	No		3	1	1	0	1	0	0	1	0	0	1	0	0	0	3.5	38
1972	0.716185799	675	Xience	F	73	2	1	Yes	Yes	No	No	No	No	No	No	No		3	1	2	0	1	0	0	1	0	1	0	0	1	0	3	61
1974	0.304505682	676	Xience	M	82	0	0	No	Yes	No	No	No	No	No	No	No		1	1	1	0	1	0	0	0	0	0	0	1	0	0	4	23
1975	0.733986879	677	Xience	M	48	0	0	Yes	Yes	No	Yes	No	No	No	No	No	60	3	2	2	0	1	0	1	1	0	0	1	0	0	0	4	61
1976	0.303468516	678	Xience	F	73	1	1	No	Yes	No	No	No	No	No	No	No	62	1	1	1	0	1	0	0	0	0	0	0	0	0	0	3.5	18
1979	0.337677346	679	Xience	F	60	1	1	No	No	No	No	No	No	No	No	No	66	1	1	1	0	1	0	0	1	0	0	1	0	0	0	4	15
1980	0.651165853	680	Xience	M	57	0	0	Yes	Yes	No	No	No	No	No	No	No		3	2	3	1	0	0	1	1	0	0	1	0	0	0	4	74
1981	0.638997511	681	Xience	M	70	1	1	No	Yes	No	No	No	No	No	No	No	56	1	1	1	0	0	0	1	1	0	0	0	0	1	0	3.5	33
1983	0.326079653	682	Xience	F	73	0	0	Yes	Yes	No	No	No	No	No	No	No	61	3	1	1	0	0	0	1	1	0	1	0	0	0	0	3.5	23
1984	0.594762815	683	Xience	F	81	1	1	Yes	Yes	Yes	No	No	No	No	No	No	55	1	1	2	0	0	0	1	1	0	0	0	1	1	1	4	56
1985	0.499326922	684	Xience	M	71	1	1	Yes	No	Yes	No	No	No	No	No	No	30	2	1	1	0	1	0	0	0	0	1	0	0	0	0	2.5	23
1986	0.580318265	685	Xience	M	67	0	0	No	Yes	Yes	Yes	No	No	No	No	No	50	3	1	1	0	0	0	1	1	0	1	0	1	0	0	4	38
1987	0.570446083	686	Xience	F	76	1	1	No	Yes	No	No	No	No	No	No	No	70	1	1	1	0	0	0	1	0	0	0	0	1	0	0	2.75	28
1988	0.59787978	687	Xience	F	81	1	1	No	Yes	No	No	No	No	No	No	No	40	2	1	1	0	0	0	1	1	0	1	0	0	0	0	2.75	38
1990	0.727179365	688	Xience	F	76	1	1	No	Yes	Yes	No	No	No	No	No	No	45	1	1	1	0	1	0	0	1	0	1	1	0	0	0	2.75	38
1991	0.439504276	689	Xience	M	63	1	1	Yes	Yes	Yes	Yes	No	No	No	No	No	60	2	2	2	0	0	1	0	0	0	0	0	1	0	0	3.5	48
1994	0.726398157	690	Xience	M	51	1	1	No	No	Yes	No	No	No	No	No	No	43	3	2	2	0	1	1	0	1	0	1	0	0	0	0	3.5	56
1997	0.806290706	691	Xience	M	69	1	1	No	Yes	Yes	No	No	No	No	No	No	59	2	1	2	0	1	0	0	1	0	1	0	0	1	0	3	61
1999	0.503706245	692	Xience	M	66	0	0	Yes	Yes	No	Yes	No	No	No	No	No	57	1	1	1	0	1	0	0	0	0	1	0	0	0	0	2.75	38
